# Supplementary material for: Emerging small-molecule treatments for multiple sclerosis: focus on B cells
Source: F1000Res. 2019 Mar 1;8:F1000 Faculty Rev-245. [Version 1] doi: 10.12688/f1000research.16495.1 (PMC6402079; doi:10.12688/f1000research.16495.1)
Supplement: Supplementary file 1 [file f1000research-8-18029-s0000.tgz]

Archive with 1 entries (1 files):
- 9b22a6cf-2cef-4b78-9237-c835f6bb6379_Supplementary_Table_1_revised_V2.xlsx
