# Supplementary material for: Emerging small-molecule treatments for multiple sclerosis: focus on B cells
Source: F1000Res. 2019 Mar 1;8:F1000 Faculty Rev-245. [Version 1] doi: 10.12688/f1000research.16495.1 (PMC6402079; doi:10.12688/f1000research.16495.1)
Supplement: Supplementary file 1 [file f1000research-8-18029-s0000.tgz › 9b22a6cf-2cef-4b78-9237-c835f6bb6379_Supplementary_Table_1_revised_V2.xlsx]

## Sheet: 1) 200genes Patsop2017
Gene list Patsopoulos 2018 (suppTab6)	Entry	Entry name	Protein names	Gene names	Length	Involvement in disease	Mutagenesis	Subcellular location [CC]	Tissue specificity	Gene ontology (molecular function)	Cross-reference (PDB)	Function [CC]
CLEC16A	Q2KHT3	CL16A	Protein CLEC16A (C-type lectin domain family 16 member A)	CLEC16A KIAA0350	1053	DISEASE: Diabetes mellitus, insulin-dependent (IDDM) [MIM:222100]: A multifactorial disorder of glucose homeostasis that is characterized by susceptibility to ketoacidosis in the absence of insulin therapy. Clinical features are polydipsia, polyphagia and polyuria which result from hyperglycemia-induced osmotic diuresis and secondary thirst. These derangements result in long-term complications th…		SUBCELLULAR LOCATION: Endosome membrane {ECO:0000250|UniProtKB:Q80U30}; Peripheral membrane protein {ECO:0000250|UniProtKB:Q80U30}. Lysosome membrane {ECO:0000250|UniProtKB:Q80U30}; Peripheral membrane protein {ECO:0000250|UniProtKB:Q80U30}. Note=Associates with the endolysosome membrane. {ECO:0000250|UniProtKB:Q80U30}.	TISSUE SPECIFICITY: Almost exclusively expressed in immune cells, including dendritic cells, B-lymphocytes and natural killer cells. {ECO:0000269|PubMed:17632545}.	Rab GTPase binding [GO:0017137]		FUNCTION: Regulator of mitophagy through the upstream regulation of the RNF41/NRDP1-PRKN pathway. Mitophagy is a selective form of autophagy necessary for mitochondrial quality control. The RNF41/NRDP1-PRKN pathway regulates autophagosome-lysosome fusion during late mitophagy. May protect RNF41/NRDP1 from proteosomal degradation, RNF41/NRDP1 which regulates proteosomal degradation of PRKN. Plays …
CD58	P19256	LFA3	Lymphocyte function-associated antigen 3 (Ag3) (Surface glycoprotein LFA-3) (CD antigen CD58)	CD58 LFA3	250		MUTAGEN 29 29 F->S: No effect on CD2-binding. {ECO:0000269|PubMed:10380930}.; MUTAGEN 37 37 V->K: No effect on CD2-binding. {ECO:0000269|PubMed:10380930}.; MUTAGEN 49 49 V->Q: No effect on CD2-binding. {ECO:0000269|PubMed:10380930}.; MUTAGEN 86 86 V->K: No effect on CD2-binding. {ECO:0000269|PubMed:10380930}.; MUTAGEN 113 113 T->S: No effect on CD2-binding. {ECO:0000269|PubMed:10380930}.; MUTAGEN…	SUBCELLULAR LOCATION: Isoform 1: Cell membrane; Single-pass type I membrane protein.		signaling receptor binding [GO:0005102]	1CCZ;1CI5;1QA9;	FUNCTION: Ligand of the T-lymphocyte CD2 glycoprotein. This interaction is important in mediating thymocyte interactions with thymic epithelial cells, antigen-independent and -dependent interactions of T-lymphocytes with target cells and antigen-presenting cells and the T-lymphocyte rosetting with erythrocytes. In addition, the LFA-3/CD2 interaction may prime response by both the CD2+ and LFA-3+ …
IL2RA	P01589	IL2RA	Interleukin-2 receptor subunit alpha (IL-2 receptor subunit alpha) (IL-2-RA) (IL-2R subunit alpha) (IL2-RA) (TAC antigen) (p55) (CD antigen CD25)	IL2RA	272	DISEASE: Diabetes mellitus, insulin-dependent, 10 (IDDM10) [MIM:601942]: A multifactorial disorder of glucose homeostasis that is characterized by susceptibility to ketoacidosis in the absence of insulin therapy. Clinical features are polydipsia, polyphagia and polyuria which result from hyperglycemia-induced osmotic diuresis and secondary thirst. These derangements result in long-term complicati…		SUBCELLULAR LOCATION: Membrane; Single-pass type I membrane protein.		interleukin-2 binding [GO:0019976]; interleukin-2 receptor activity [GO:0004911]; Ras guanyl-nucleotide exchange factor activity [GO:0005088]	1ILM;1ILN;1Z92;2B5I;2ERJ;3IU3;3NFP;	FUNCTION: Receptor for interleukin-2. The receptor is involved in the regulation of immune tolerance by controlling regulatory T cells (TREGs) activity. TREGs suppress the activation and expansion of autoreactive T-cells. {ECO:0000269|PubMed:23416241, ECO:0000269|PubMed:24116927}.
RBM17	Q96I25	SPF45	Splicing factor 45 (45 kDa-splicing factor) (RNA-binding motif protein 17)	RBM17 SPF45	401		MUTAGEN 319 319 D->A: Impairs interaction with SF1; has minor effect on interaction with SF3B1 and U2AF2. {ECO:0000269|PubMed:17589525}.; MUTAGEN 319 319 D->K: Abolishes interaction with SF3B1, SF1 and U2AF2. Abolishes regulation of alternative splicing. {ECO:0000269|PubMed:17589525}.; MUTAGEN 375 375 R->A: Impairs interaction with SF3B1, SF1 and U2AF2. Abolishes regulation of alternative splicin…	SUBCELLULAR LOCATION: Nucleus {ECO:0000269|PubMed:9731529}.		RNA binding [GO:0003723]	2PE8;2PEH;5LSO;	FUNCTION: Splice factor that binds to the single-stranded 3'AG at the exon/intron border and promotes its utilization in the second catalytic step. Involved in the regulation of alternative splicing and the utilization of cryptic splice sites. Promotes the utilization of a cryptic splice site created by the beta-110 mutation in the HBB gene. The resulting frameshift leads to sickle cell anemia. {…
EOMES	O95936	EOMES	Eomesodermin homolog (T-box brain protein 2) (T-brain-2) (TBR-2)	EOMES TBR2	686	DISEASE: Note=A translocation t(3;10)(p24;q23) located 215 kb 3' to the EOMES gene but leading to loss of its expression was identified in a large consanguineous family. Homozygous silencing produces microcephaly associated with corpus callosum agenesis, bilateral polymicrogyria, ventricular dilatation and a small cerebellum.		SUBCELLULAR LOCATION: Nucleus {ECO:0000305}.	TISSUE SPECIFICITY: Expressed in CD8+ T-cells. {ECO:0000269|PubMed:17566017}.	chromatin binding [GO:0003682]; DNA binding [GO:0003677]; DNA-binding transcription factor activity, RNA polymerase II-specific [GO:0000981]; RNA polymerase II activating transcription factor binding [GO:0001102]; RNA polymerase II regulatory region sequence-specific DNA binding [GO:0000977]; sequence-specific DNA binding [GO:0043565]		FUNCTION: Functions as a transcriptional activator playing a crucial role during development. Functions in trophoblast differentiation and later in gastrulation, regulating both mesoderm delamination and endoderm specification. Plays a role in brain development being required for the specification and the proliferation of the intermediate progenitor cells and their progeny in the cerebral cortex.…
CMC1	Q7Z7K0	COXM1	COX assembly mitochondrial protein homolog (Cmc1p)	CMC1 C3orf68	106			SUBCELLULAR LOCATION: Mitochondrion {ECO:0000269|PubMed:18443040, ECO:0000269|PubMed:23676665}. Note=Colocalizes with MT-CO1.		metal ion binding [GO:0046872]		FUNCTION: Component of the MITRAC (mitochondrial translation regulation assembly intermediate of cytochrome c oxidase complex) complex, that regulates cytochrome c oxidase assembly. {ECO:0000250}.
TNFRSF1A	P19438	TNR1A	Tumor necrosis factor receptor superfamily member 1A (Tumor necrosis factor receptor 1) (TNF-R1) (Tumor necrosis factor receptor type I) (TNF-RI) (TNFR-I) (p55) (p60) (CD antigen CD120a) [Cleaved into: Tumor necrosis factor receptor superfamily member 1A, membrane form; Tumor necrosis factor-binding protein 1 (TBPI)]	TNFRSF1A TNFAR TNFR1	455	DISEASE: Familial hibernian fever (FHF) [MIM:142680]: A hereditary periodic fever syndrome characterized by recurrent fever, abdominal pain, localized tender skin lesions and myalgia. Reactive amyloidosis is the main complication and occurs in 25% of cases. {ECO:0000269|PubMed:10199409, ECO:0000269|PubMed:10902757, ECO:0000269|PubMed:11443543, ECO:0000269|PubMed:13130484, ECO:0000269|PubMed:14610…		SUBCELLULAR LOCATION: Cell membrane {ECO:0000269|PubMed:22801493}; Single-pass type I membrane protein {ECO:0000269|PubMed:22801493}. Golgi apparatus membrane {ECO:0000269|PubMed:22801493}; Single-pass type I membrane protein {ECO:0000269|PubMed:22801493}. Secreted {ECO:0000269|PubMed:22801493}. Note=A secreted form is produced through proteolytic processing.; SUBCELLULAR LOCATION: Isoform 4: Sec…		identical protein binding [GO:0042802]; tumor necrosis factor-activated receptor activity [GO:0005031]; tumor necrosis factor binding [GO:0043120]	1EXT;1FT4;1ICH;1NCF;1TNR;	FUNCTION: Receptor for TNFSF2/TNF-alpha and homotrimeric TNFSF1/lymphotoxin-alpha. The adapter molecule FADD recruits caspase-8 to the activated receptor. The resulting death-inducing signaling complex (DISC) performs caspase-8 proteolytic activation which initiates the subsequent cascade of caspases (aspartate-specific cysteine proteases) mediating apoptosis. Contributes to the induction of non-…
ILDR1	Q86SU0	ILDR1	Immunoglobulin-like domain-containing receptor 1	ILDR1	546	DISEASE: Deafness, autosomal recessive, 42 (DFNB42) [MIM:609646]: A prelingual, non-progressive form of non-syndromic sensorineural hearing loss. Sensorineural deafness results from damage to the neural receptors of the inner ear, the nerve pathways to the brain, or the area of the brain that receives sound information. {ECO:0000269|PubMed:21255762}. Note=The disease is caused by mutations affect…		SUBCELLULAR LOCATION: Cell membrane {ECO:0000269|PubMed:15381095}; Single-pass type I membrane protein {ECO:0000269|PubMed:15381095}.; SUBCELLULAR LOCATION: Isoform 5: Cytoplasm, cytosol {ECO:0000269|PubMed:15381095}.	TISSUE SPECIFICITY: Mainly expressed in prostate and to a lower extent in testis, pancreas, kidney, heart and liver. {ECO:0000269|PubMed:15381095}.	high-density lipoprotein particle receptor activity [GO:0070506]; identical protein binding [GO:0042802]		FUNCTION: Putative membrane receptor.
CD86	P42081	CD86	T-lymphocyte activation antigen CD86 (Activation B7-2 antigen) (B70) (BU63) (CTLA-4 counter-receptor B7.2) (FUN-1) (CD antigen CD86)	CD86 CD28LG2	329			SUBCELLULAR LOCATION: Cell membrane; Single-pass type I membrane protein.	TISSUE SPECIFICITY: Expressed by activated B-lymphocytes and monocytes.	coreceptor activity [GO:0015026]; phosphatidylinositol-4,5-bisphosphate 3-kinase activity [GO:0046934]; signaling receptor activity [GO:0038023]; virus receptor activity [GO:0001618]	1I85;1NCN;	FUNCTION: Receptor involved in the costimulatory signal essential for T-lymphocyte proliferation and interleukin-2 production, by binding CD28 or CTLA-4. May play a critical role in the early events of T-cell activation and costimulation of naive T-cells, such as deciding between immunity and anergy that is made by T-cells within 24 hours after activation. Isoform 2 interferes with the formation …
FAM213B	Q8TBF2	PXL2B	Prostamide/prostaglandin F synthase (Prostamide/PG F synthase) (Prostamide/PGF synthase) (EC 1.11.1.20) (Peroxiredoxin-like 2B) (Protein FAM213B)	PRXL2B C1orf93 FAM213B	198			SUBCELLULAR LOCATION: Cytoplasm, cytosol {ECO:0000250|UniProtKB:Q9DB60}.		antioxidant activity [GO:0016209]; oxidoreductase activity, acting on the CH-OH group of donors, NAD or NADP as acceptor [GO:0016616]; prostaglandin-F synthase activity [GO:0047017]		FUNCTION: Catalyzes the reduction of prostaglandin-ethanolamide H(2) (prostamide H(2)) to prostamide F(2alpha) with NADPH as proton donor. Also able to reduce prostaglandin H(2) to prostaglandin F(2alpha) (By similarity). {ECO:0000250|UniProtKB:Q9DB60}.
IL20RA	Q9UHF4	I20RA	Interleukin-20 receptor subunit alpha (IL-20 receptor subunit alpha) (IL-20R-alpha) (IL-20RA) (Cytokine receptor class-II member 8) (Cytokine receptor family 2 member 8) (CRF2-8) (IL-20R1) (ZcytoR7)	IL20RA UNQ681/PRO1315	553			SUBCELLULAR LOCATION: Membrane {ECO:0000250}; Single-pass type I membrane protein {ECO:0000250}.	TISSUE SPECIFICITY: Widely expressed with highest levels in skin and testis and high levels in brain. Highly expressed in psoriatic skin. {ECO:0000269|PubMed:11163236, ECO:0000269|PubMed:14764663}.	interleukin-20 binding [GO:0042015]	4DOH;	FUNCTION: The IL20RA/IL20RB dimer is a receptor for IL19, IL20 and IL24. The IL20RA/IL10RB dimer is a receptor for IL26.
IL22RA2	Q969J5	I22R2	Interleukin-22 receptor subunit alpha-2 (IL-22 receptor subunit alpha-2) (IL-22R-alpha-2) (IL-22RA2) (Cytokine receptor class-II member 10) (Cytokine receptor family 2 member 10) (CRF2-10) (Cytokine receptor family type 2, soluble 1) (CRF2-S1) (Interleukin-22-binding protein) (IL-22BP) (IL22BP) (ZcytoR16)	IL22RA2 UNQ5793/PRO19598/PRO19822	263			SUBCELLULAR LOCATION: Secreted {ECO:0000269|PubMed:12700595}.	TISSUE SPECIFICITY: Expressed in placenta, spleen, breast, skin and lung. Also detected in intestinal tract, testis, brain, heart and thymus. No expression found in prostate, bladder, kidney, ovary, muscle, bone marrow, liver and uterus. Isoform 1 is expressed only in placenta. Isoform 2 is expressed in placenta and breast and at lower level in spleen, skin, thymus and stomach. {ECO:0000269|PubMe…	interleukin-22 binding [GO:0042017]; interleukin-22 receptor activity [GO:0042018]	3G9V;	FUNCTION: Isoform 2 is a receptor for IL22. Binds to IL22, prevents interaction with the functional IL-22R complex and blocks the activity of IL22 (in vitro). May play an important role as an IL22 antagonist in the regulation of inflammatory responses.; FUNCTION: Isoform 1 may play a role in establishing and maintaining successful pregnancy.
TAGAP	Q8N103	TAGAP	T-cell activation Rho GTPase-activating protein (T-cell activation GTPase-activating protein)	TAGAP TAGAP1 FKSG15	731					GTPase activator activity [GO:0005096]; guanyl-nucleotide exchange factor activity [GO:0005085]		FUNCTION: May function as a GTPase-activating protein and may play important roles during T-cell activation. {ECO:0000269|PubMed:15177553}.
SP140	Q13342	SP140	Nuclear body protein SP140 (Lymphoid-restricted homolog of Sp100) (LYSp100) (Nuclear autoantigen Sp-140) (Speckled 140 kDa)	SP140 LYSP100	867			SUBCELLULAR LOCATION: Nucleus {ECO:0000269|PubMed:8695863, ECO:0000269|PubMed:8910577}. Nucleus, PML body {ECO:0000269|PubMed:8695863, ECO:0000269|PubMed:8910577}. Cytoplasm {ECO:0000269|PubMed:8695863}. Note=Localized to nuclear structures termed LANDS, for LYSp100-associated nuclear domains. LANDS are globular, electron-dense structures most often found in the nucleoplasm, but also found at the…	TISSUE SPECIFICITY: High levels in spleen and peripheral blood leukocytes, much lower levels in tonsils, thymus, prostate, ovary, small intestine, and colon (PubMed:8695863, PubMed:8910577.) Very low levels in heart, brain, placenta, lung, liver, skeletal muscle, kidney, and pancreas (PubMed:8910577). Not detected in brain, liver and muscle (PubMed:8695863). {ECO:0000269|PubMed:8695863, ECO:00002…	DNA binding [GO:0003677]; DNA-binding transcription factor activity [GO:0003700]; metal ion binding [GO:0046872]	2MD7;2MD8;6G8R;	FUNCTION: Component of the nuclear body, also known as nuclear domain 10, PML oncogenic domain, and KR body (PubMed:8910577). May be involved in the pathogenesis of acute promyelocytic leukemia and viral infection (PubMed:8910577). May play a role in chromatin-mediated regulation of gene expression although it does not bind to histone H3 tails (PubMed:24267382). {ECO:0000269|PubMed:24267382, ECO:…
RGS21	Q2M5E4	RGS21	Regulator of G-protein signaling 21 (RGS21)	RGS21	152				TISSUE SPECIFICITY: Expressed ubiquitously. {ECO:0000269|PubMed:16302027}.			FUNCTION: Inhibits signal transduction by increasing the GTPase activity of G protein alpha subunits thereby driving them into their inactive GDP-bound form. {ECO:0000250}.
RGS1	Q08116	RGS1	Regulator of G-protein signaling 1 (RGS1) (B-cell activation protein BL34) (Early response protein 1R20)	RGS1 1R20 BL34 IER1	209			SUBCELLULAR LOCATION: Cell membrane {ECO:0000269|PubMed:10480894}; Peripheral membrane protein {ECO:0000269|PubMed:10480894}; Cytoplasmic side {ECO:0000269|PubMed:10480894}. Cytoplasm, cytosol {ECO:0000269|PubMed:10480894}.	TISSUE SPECIFICITY: Detected in peripheral blood monocytes (PubMed:10480894). Expression is relatively low in B-cells and chronic lymphocytic leukemia B-cells; however, in other types of malignant B-cell such as non-Hodgkin lymphoma and hairy cell leukemia, expression is constitutively high (PubMed:8473738). {ECO:0000269|PubMed:10480894, ECO:0000269|PubMed:8473738}.	calmodulin binding [GO:0005516]; G-protein alpha-subunit binding [GO:0001965]; GTPase activator activity [GO:0005096]	2BV1;2GTP;	FUNCTION: Regulates G protein-coupled receptor signaling cascades, including signaling downstream of the N-formylpeptide chemoattractant receptors and leukotriene receptors (PubMed:10480894). Inhibits b-cell chemotaxis toward CXCL12 (By similarity). Inhibits signal transduction by increasing the GTPase activity of G protein alpha subunits thereby driving them into their inactive GDP-bound form (P…
TNFSF14	O43557	TNF14	Tumor necrosis factor ligand superfamily member 14 (Herpes virus entry mediator ligand) (HVEM-L) (Herpesvirus entry mediator ligand) (CD antigen CD258) [Cleaved into: Tumor necrosis factor ligand superfamily member 14, membrane form; Tumor necrosis factor ligand superfamily member 14, soluble form]	TNFSF14 HVEML LIGHT UNQ391/PRO726	240			SUBCELLULAR LOCATION: Tumor necrosis factor ligand superfamily member 14, membrane form: Cell membrane; Single-pass type II membrane protein.; SUBCELLULAR LOCATION: Tumor necrosis factor ligand superfamily member 14, soluble form: Secreted.; SUBCELLULAR LOCATION: Isoform 2: Cytoplasm.	TISSUE SPECIFICITY: Predominantly expressed in the spleen but also found in the brain. Weakly expressed in peripheral lymphoid tissues and in heart, placenta, liver, lung, appendix, and kidney, and no expression seen in fetal tissues, endocrine glands, or nonhematopoietic tumor lines.	cysteine-type endopeptidase inhibitor activity involved in apoptotic process [GO:0043027]; cytokine activity [GO:0005125]; identical protein binding [GO:0042802]; signaling receptor binding [GO:0005102]; tumor necrosis factor receptor binding [GO:0005164]	4EN0;4J6G;4KG8;4KGG;4KGQ;4RSU;	FUNCTION: Cytokine that binds to TNFRSF3/LTBR. Binding to the decoy receptor TNFRSF6B modulates its effects. Activates NFKB, stimulates the proliferation of T-cells, and inhibits growth of the adenocarcinoma HT-29. Acts as a receptor for Herpes simplex virus.
C1orf52	Q8N6N3	CA052	UPF0690 protein C1orf52 (BCL10-associated gene protein)	C1orf52 BAG GM117	182				TISSUE SPECIFICITY: Expressed in all tissues tested including heart, placenta, liver, skeletal muscle, kidney and pancreas. Weak expression in brain and lung. {ECO:0000269|PubMed:11891061}.	RNA binding [GO:0003723]
BCL10	O95999	BCL10	B-cell lymphoma/leukemia 10 (B-cell CLL/lymphoma 10) (Bcl-10) (CARD-containing molecule enhancing NF-kappa-B) (CARD-like apoptotic protein) (hCLAP) (CED-3/ICH-1 prodomain homologous E10-like regulator) (CIPER) (Cellular homolog of vCARMEN) (cCARMEN) (Cellular-E10) (c-E10) (Mammalian CARD-containing adapter molecule E10) (mE10)	BCL10 CIPER CLAP	233	DISEASE: Note=A chromosomal aberration involving BCL10 is recurrent in low-grade mucosa-associated lymphoid tissue (MALT lymphoma). Translocation t(1;14)(p22;q32). Although the BCL10/IgH translocation leaves the coding region of BCL10 intact, frequent BCL10 mutations could be attributed to the Ig somatic hypermutation mechanism resulting in nucleotide transitions.; DISEASE: Immunodeficiency 37 (I…	MUTAGEN 28 28 L->A: Abolishes cell death-inducing capability. {ECO:0000269|PubMed:10187815}.; MUTAGEN 41 41 L->A: Abolishes cell death-inducing capability. {ECO:0000269|PubMed:10187770, ECO:0000269|PubMed:10187815}.; MUTAGEN 41 41 L->Q: Abolishes NF-kappa-B activation and homo/hetero-dimerization. {ECO:0000269|PubMed:10187770, ECO:0000269|PubMed:10187815}.; MUTAGEN 46 46 I->A: Abolishes cell deat…	SUBCELLULAR LOCATION: Cytoplasm, perinuclear region {ECO:0000269|PubMed:17287217}. Membrane raft {ECO:0000269|PubMed:17287217}. Note=Appears to have a perinuclear, compact and filamentous pattern of expression. Also found in the nucleus of several types of tumor cells. Colocalized with DPP4 in membrane rafts.	TISSUE SPECIFICITY: Ubiquitous.	CARD domain binding [GO:0050700]; enzyme binding [GO:0019899]; identical protein binding [GO:0042802]; kinase binding [GO:0019900]; NF-kappaB binding [GO:0051059]; protease binding [GO:0002020]; protein C-terminus binding [GO:0008022]; protein kinase B binding [GO:0043422]; protein kinase binding [GO:0019901]; protein self-association [GO:0043621]; transcription coactivator activity [GO:0003713];…	2MB9;6BZE;	FUNCTION: Involved in adaptive immune response (PubMed:25365219). Promotes apoptosis, pro-caspase-9 maturation and activation of NF-kappa-B via NIK and IKK. May be an adapter protein between upstream TNFR1-TRADD-RIP complex and the downstream NIK-IKK-IKAP complex. Is a substrate for MALT1 (PubMed:18264101). {ECO:0000269|PubMed:18264101, ECO:0000269|PubMed:25365219}.
VMP1	Q96GC9	VMP1	Vacuole membrane protein 1 (Transmembrane protein 49)	VMP1 TDC1 TMEM49 HSPC292	406			SUBCELLULAR LOCATION: Endoplasmic reticulum-Golgi intermediate compartment membrane {ECO:0000250|UniProtKB:Q91ZQ0}; Multi-pass membrane protein {ECO:0000255}. Cell membrane {ECO:0000269|PubMed:17724469}; Multi-pass membrane protein {ECO:0000255}. Vacuole membrane {ECO:0000250|UniProtKB:Q91ZQ0}; Multi-pass membrane protein {ECO:0000255}. Endoplasmic reticulum {ECO:0000269|PubMed:17724469}.				FUNCTION: Stress-induced protein that, when overexpressed, promotes formation of intracellular vacuoles followed by cell death. May be involved in the cytoplasmic vacuolization of acinar cells during the early stage of acute pancreatitis. Plays a role in the initial stages of the autophagic process through its interaction with BECN1 (By similarity). Involved in cell-cell adhesion. Plays an essent…
OS9	Q13438	OS9	Protein OS-9 (Amplified in osteosarcoma 9)	OS9	667		MUTAGEN 188 188 R->A: Loss of glycan-binding activity and partial inhibition of ERAD of the misfolded glycoprotein NHK (PubMed:19346256). Reduced interaction with SEL1L (PubMed:18264092) not confirmed in (PubMed:19346256). {ECO:0000269|PubMed:18264092, ECO:0000269|PubMed:18417469, ECO:0000269|PubMed:19346256}.	SUBCELLULAR LOCATION: Endoplasmic reticulum lumen {ECO:0000269|PubMed:18264092, ECO:0000269|PubMed:18417469, ECO:0000269|PubMed:19084021}.	TISSUE SPECIFICITY: Ubiquitously expressed. Found as well in all tumor cell lines analyzed, amplified in sarcomas. Highly expressed in osteosarcoma SJSA-1 and rhabdomyosarcoma Rh30 cell lines. Isoform 2 is the major isoform detected in all cell types examined.	carbohydrate binding [GO:0030246]; protease binding [GO:0002020]	3AIH;	FUNCTION: Lectin which functions in endoplasmic reticulum (ER) quality control and ER-associated degradation (ERAD). May bind terminally misfolded non-glycosylated proteins as well as improperly folded glycoproteins, retain them in the ER, and possibly transfer them to the ubiquitination machinery and promote their degradation. Possible targets include TRPV4. {ECO:0000269|PubMed:17932042, ECO:000…
EVI5	O60447	EVI5	Ecotropic viral integration site 5 protein homolog (EVI-5) (Neuroblastoma stage 4S gene protein)	EVI5 NB4S	810	DISEASE: Note=A chromosomal aberration involving EVI5 is found is a patient with stage 4S neuroblastoma. Translocation t(1;10)(p22;q21) that forms a EVI5-TRNG10 fusion protein. TRNG10 is a probable structural transcript which is normally not translated. {ECO:0000269|PubMed:9618176}.		SUBCELLULAR LOCATION: Nucleus. Cytoplasm, cytoskeleton, microtubule organizing center, centrosome. Cytoplasm, cytoskeleton, spindle. Note=Associates with the mitotic spindle through anaphase and remains within the midzone and midbody until completion of cytokinesis.	TISSUE SPECIFICITY: Expressed in various cell lines (at protein level). Expressed in a wide range of tissues including brain and adrenal. {ECO:0000269|PubMed:16033705, ECO:0000269|PubMed:9618176}.	GTPase activator activity [GO:0005096]; Rab GTPase binding [GO:0017137]		FUNCTION: Functions as a regulator of cell cycle progression by stabilizing the FBXO5 protein and promoting cyclin-A accumulation during interphase. May play a role in cytokinesis. {ECO:0000269|PubMed:16439210}.
TIMMDC1	Q9NPL8	TIDC1	Complex I assembly factor TIMMDC1, mitochondrial (Protein M5-14) (Translocase of inner mitochondrial membrane domain-containing protein 1) (TIMM domain containing-protein 1)	TIMMDC1 C3orf1 UNQ247/PRO284	285			SUBCELLULAR LOCATION: Mitochondrion membrane {ECO:0000269|PubMed:24191001}; Multi-pass membrane protein {ECO:0000269|PubMed:24191001}.	TISSUE SPECIFICITY: Generalized expression enhanced in heart and skeletal muscle. {ECO:0000269|PubMed:11092749}.			FUNCTION: Chaperone protein involved in the assembly of the mitochondrial NADH:ubiquinone oxidoreductase complex (complex I). Participates in constructing the membrane arm of complex I. {ECO:0000269|PubMed:24191001}.
CD6	P30203	CD6	T-cell differentiation antigen CD6 (T12) (TP120) (CD antigen CD6) [Cleaved into: Soluble CD6]	CD6	668		MUTAGEN 291 291 D->A: Strongly reduces interaction with ALCAM. {ECO:0000269|PubMed:26146185}.; MUTAGEN 293 293 E->A: Reduces interaction with ALCAM. {ECO:0000269|PubMed:26146185}.; MUTAGEN 295 295 Y->A: Abolishes interaction with ALCAM. {ECO:0000269|PubMed:26146185}.; MUTAGEN 298 298 E->A: Nearly abolishes interaction with ALCAM. {ECO:0000269|PubMed:26146185}.; MUTAGEN 314 314 R->A: Reduces inter…	SUBCELLULAR LOCATION: Cell membrane {ECO:0000269|PubMed:15048703, ECO:0000269|PubMed:15294938, ECO:0000269|PubMed:16352806, ECO:0000269|PubMed:16914752, ECO:0000269|PubMed:17371992, ECO:0000269|PubMed:17601777, ECO:0000269|PubMed:24945728, ECO:0000269|PubMed:9013954}; Single-pass type I membrane protein {ECO:0000269|PubMed:17371992}. Note=Detected at the immunological synapse, i.e, at the contact…	TISSUE SPECIFICITY: Detected on thymocytes (PubMed:15294938). Detected on peripheral blood T-cells (PubMed:15048703, PubMed:16352806). Detected on natural killer (NK) cells (PubMed:16352806). Soluble CD6 is detected in blood serum (at protein level) (PubMed:17601777). Detected in spleen, thymus, appendix, lymph node and peripheral blood leukocytes (PubMed:9013954). Expressed by thymocytes, mature…	identical protein binding [GO:0042802]; lipopolysaccharide binding [GO:0001530]; lipoteichoic acid binding [GO:0070891]; scavenger receptor activity [GO:0005044]	5A2E;	FUNCTION: Cell adhesion molecule that mediates cell-cell contacts and regulates T-cell responses via its interaction with ALCAM/CD166 (PubMed:15048703, PubMed:15294938, PubMed:16352806, PubMed:16914752, PubMed:24945728, PubMed:24584089). Contributes to signaling cascades triggered by activation of the TCR/CD3 complex (PubMed:24584089). Functions as costimulatory molecule; promotes T-cell activati…
CD5	P06127	CD5	T-cell surface glycoprotein CD5 (Lymphocyte antigen T1/Leu-1) (CD antigen CD5)	CD5 LEU1	495			SUBCELLULAR LOCATION: Cell membrane; Single-pass type I membrane protein.		scavenger receptor activity [GO:0005044]; signaling receptor activity [GO:0038023]; transmembrane signaling receptor activity [GO:0004888]	2JA4;2JOP;2JP0;2OTT;	FUNCTION: May act as a receptor in regulating T-cell proliferation.
LINC00271	P0C7V0	CF217	Putative uncharacterized protein encoded by LINC00271	LINC00271 C6orf217 NCRNA00271	271
BACH2	Q9BYV9	BACH2	Transcription regulator protein BACH2 (BTB and CNC homolog 2)	BACH2	841		MUTAGEN 521 521 S->A: Leads to nuclear accumulation. {ECO:0000269|PubMed:17018862}.	SUBCELLULAR LOCATION: Cytoplasm {ECO:0000269|PubMed:17018862}. Nucleus {ECO:0000255|PROSITE-ProRule:PRU00978, ECO:0000269|PubMed:17018862}. Note=Nucleocytoplasmic shuttling is controlled by phosphorylation. {ECO:0000269|PubMed:17018862}.	TISSUE SPECIFICITY: B-cell specific.	distal enhancer DNA-binding transcription repressor activity, RNA polymerase II-specific [GO:0001206]; DNA-binding transcription factor activity [GO:0003700]; DNA-binding transcription factor activity, RNA polymerase II-specific [GO:0000981]; RNA polymerase II distal enhancer sequence-specific DNA binding [GO:0000980]	3OHU;3OHV;	FUNCTION: Transcriptional regulator that acts as repressor or activator (By similarity). Binds to Maf recognition elements (MARE) (By similarity). Plays an important role in coordinating transcription activation and repression by MAFK (By similarity). Induces apoptosis in response to oxidative stress through repression of the antiapoptotic factor HMOX1 (PubMed:17018862). Positively regulates the …
NPEPPS	P55786	PSA	Puromycin-sensitive aminopeptidase (PSA) (EC 3.4.11.14) (Cytosol alanyl aminopeptidase) (AAP-S)	NPEPPS PSA	919		MUTAGEN 353 353 E->A: Reduces catalytic activity by 25,000-fold to 100,000-fold. {ECO:0000269|PubMed:12729622}.; MUTAGEN 353 353 E->Q: Reduces catalytic activity by 5,000-fold to 15,000-fold. {ECO:0000269|PubMed:12729622}.; MUTAGEN 353 353 E->V: Reduces catalytic activity by 300,000-fold to 500,000-fold. {ECO:0000269|PubMed:12729622}.; MUTAGEN 438 438 Y->F: Reduces catalytic activity by 1,000-fol…	SUBCELLULAR LOCATION: Cytoplasm, cytosol {ECO:0000269|PubMed:10978616}. Nucleus {ECO:0000305}.	TISSUE SPECIFICITY: Detected in liver, epithelium of renal tubules, epithelium of small and large intestine, gastric epithelial cells, and alveoli of the lung (at protein level). {ECO:0000269|PubMed:10978616}.	aminopeptidase activity [GO:0004177]; metalloaminopeptidase activity [GO:0070006]; peptide binding [GO:0042277]; zinc ion binding [GO:0008270]		FUNCTION: Aminopeptidase with broad substrate specificity for several peptides. Involved in proteolytic events essential for cell growth and viability. May act as regulator of neuropeptide activity. Plays a role in the antigen-processing pathway for MHC class I molecules. Involved in the N-terminal trimming of cytotoxic T-cell epitope precursors. Digests the poly-Q peptides found in many cellular…
KPNB1	Q14974	IMB1	Importin subunit beta-1 (Importin-90) (Karyopherin subunit beta-1) (Nuclear factor p97) (Pore targeting complex 97 kDa subunit) (PTAC97)	KPNB1 NTF97	876		MUTAGEN 178 178 I->A: Largely reduced binding to FxFG repeats and reduced nuclear import. {ECO:0000269|PubMed:10929717}.; MUTAGEN 178 178 I->F,D: Loss of binding to FxFG repeats and reduced nuclear import. {ECO:0000269|PubMed:10929717}.	SUBCELLULAR LOCATION: Cytoplasm {ECO:0000269|PubMed:11891849}. Nucleus envelope {ECO:0000269|PubMed:11891849}.		enzyme binding [GO:0019899]; Hsp90 protein binding [GO:0051879]; nuclear localization sequence binding [GO:0008139]; protein domain specific binding [GO:0019904]; protein transporter activity [GO:0008565]; Ran GTPase binding [GO:0008536]; RNA binding [GO:0003723]; zinc ion binding [GO:0008270]	1F59;1IBR;1M5N;1O6O;1O6P;1QGK;1QGR;2P8Q;2Q5D;2QNA;3LWW;3W5K;	FUNCTION: Functions in nuclear protein import, either in association with an adapter protein, like an importin-alpha subunit, which binds to nuclear localization signals (NLS) in cargo substrates, or by acting as autonomous nuclear transport receptor. Acting autonomously, serves itself as NLS receptor. Docking of the importin/substrate complex to the nuclear pore complex (NPC) is mediated by KPNB…
DDX6	P26196	DDX6	Probable ATP-dependent RNA helicase DDX6 (EC 3.6.4.13) (ATP-dependent RNA helicase p54) (DEAD box protein 6) (Oncogene RCK)	DDX6 HLR2 RCK	483	DISEASE: Note=A chromosomal aberration involving DDX6 may be a cause of hematopoietic tumors such as B-cell lymphomas. Translocation t(11;14)(q23;q32).	MUTAGEN 320 320 Q->A: Abolishes interaction with EDC3; when associated with A-323; A-327 and A-331. {ECO:0000269|PubMed:19285948}.; MUTAGEN 323 323 H->A: Abolishes interaction with EDC3; when associated with A-320; A-327 and A-331. {ECO:0000269|PubMed:19285948}.; MUTAGEN 327 327 T->A: Abolishes interaction with EDC3; when associated with A-320; A-323 and A-331. {ECO:0000269|PubMed:19285948}.; MUT…	SUBCELLULAR LOCATION: Cytoplasm, P-body {ECO:0000269|PubMed:16364915, ECO:0000269|PubMed:16699599, ECO:0000269|PubMed:20616046, ECO:0000269|PubMed:22915799, ECO:0000269|PubMed:26184334}. Cytoplasm {ECO:0000269|PubMed:26184334}. Nucleus {ECO:0000269|PubMed:26184334}. Note=Upon cellular stress, relocalizes to stress granules (PubMed:26184334). {ECO:0000269|PubMed:26184334}.	TISSUE SPECIFICITY: Abundantly expressed in most tissues.	ATP binding [GO:0005524]; cadherin binding [GO:0045296]; helicase activity [GO:0004386]; protein domain specific binding [GO:0019904]; RNA binding [GO:0003723]; RNA helicase activity [GO:0003724]	1VEC;2WAX;2WAY;4CRW;4CT4;4CT5;5ANR;6F9S;	FUNCTION: In the process of mRNA degradation, plays a role in mRNA decapping (PubMed:16364915). Blocks autophagy in nutrient-rich conditions by repressing the expression of ATG-related genes through degration of their transcripts (PubMed:26098573). {ECO:0000269|PubMed:16364915, ECO:0000269|PubMed:26098573}.
CXCR5	P32302	CXCR5	C-X-C chemokine receptor type 5 (CXC-R5) (CXCR-5) (Burkitt lymphoma receptor 1) (Monocyte-derived receptor 15) (MDR-15) (CD antigen CD185)	CXCR5 BLR1 MDR15	372			SUBCELLULAR LOCATION: Cell membrane; Multi-pass membrane protein.	TISSUE SPECIFICITY: Expression in mature B-cells and Burkitt lymphoma cells.	C-C chemokine binding [GO:0019957]; C-C chemokine receptor activity [GO:0016493]; chemokine binding [GO:0019956]; C-X-C chemokine receptor activity [GO:0016494]; G protein-coupled receptor activity [GO:0004930]		FUNCTION: Cytokine receptor that binds to B-lymphocyte chemoattractant (BLC). Involved in B-cell migration into B-cell follicles of spleen and Peyer patches but not into those of mesenteric or peripheral lymph nodes. May have a regulatory function in Burkitt lymphoma (BL) lymphomagenesis and/or B-cell differentiation.
PTGER4	P35408	PE2R4	Prostaglandin E2 receptor EP4 subtype (PGE receptor EP4 subtype) (PGE2 receptor EP4 subtype) (Prostanoid EP4 receptor)	PTGER4 PTGER2	488			SUBCELLULAR LOCATION: Cell membrane; Multi-pass membrane protein.	TISSUE SPECIFICITY: High in intestine and in peripheral blood mononuclear cells; low in lung, kidney, thymus, uterus, vasculature and brain. Not found in liver, heart, retina oe skeletal muscle.	prostaglandin E receptor activity [GO:0004957]		FUNCTION: Receptor for prostaglandin E2 (PGE2). The activity of this receptor is mediated by G(s) proteins that stimulate adenylate cyclase. Has a relaxing effect on smooth muscle. May play an important role in regulating renal hemodynamics, intestinal epithelial transport, adrenal aldosterone secretion, and uterine function.
OLIG3	Q7RTU3	OLIG3	Oligodendrocyte transcription factor 3 (Oligo3) (Class B basic helix-loop-helix protein 7) (bHLHb7) (Class E basic helix-loop-helix protein 20) (bHLHe20)	OLIG3 BHLHB7 BHLHE20	272			SUBCELLULAR LOCATION: Nucleus {ECO:0000255|PROSITE-ProRule:PRU00981}.		DNA binding [GO:0003677]; DNA-binding transcription factor activity, RNA polymerase II-specific [GO:0000981]; protein dimerization activity [GO:0046983]; transcription corepressor activity [GO:0003714]		FUNCTION: May determine the distinct specification program of class A neurons in the dorsal part of the spinal cord and suppress specification of class B neurons.
IFI30	P13284	GILT	Gamma-interferon-inducible lysosomal thiol reductase (EC 1.8.-.-) (Gamma-interferon-inducible protein IP-30) (Legumaturain)	IFI30 GILT IP30	250		MUTAGEN 72 72 C->S: Abolishes reducing activity, does not affect dimerization. Abolishes reducing activity; when associated with S-75. {ECO:0000269|PubMed:10639150, ECO:0000269|PubMed:10852914}.; MUTAGEN 75 75 C->S: Abolishes reducing activity, does not affect dimerization. Abolishes reducing activity; when associated with S-72. {ECO:0000269|PubMed:10639150, ECO:0000269|PubMed:10852914}.	SUBCELLULAR LOCATION: Secreted {ECO:0000269|PubMed:10639150, ECO:0000269|PubMed:3136170}. Lysosome {ECO:0000269|PubMed:10639150, ECO:0000269|PubMed:3136170}.		oxidoreductase activity, acting on a sulfur group of donors [GO:0016667]		FUNCTION: Lysosomal thiol reductase that can reduce protein disulfide bonds. May facilitate the complete unfolding of proteins destined for lysosomal degradation. Plays an important role in antigen processing. Facilitates the generation of MHC class II-restricted epitodes from disulfide bond-containing antigen by the endocytic reduction of disulfide bonds (By similarity). Facilitates also MHC cla…
MPV17L2	Q567V2	M17L2	Mpv17-like protein 2	MPV17L2 FKSG24	206			SUBCELLULAR LOCATION: Membrane {ECO:0000305}; Multi-pass membrane protein {ECO:0000305}. Mitochondrion inner membrane {ECO:0000269|PubMed:24948607}.				FUNCTION: Required for the assembly and stability of the mitochondrial ribosome (PubMed:24948607). Is a positive regulator of mitochondrial protein synthesis (PubMed:24948607). {ECO:0000269|PubMed:24948607}.
ZFP36L2	P47974	TISD	mRNA decay activator protein ZFP36L2 (Butyrate response factor 2) (EGF-response factor 2) (ERF-2) (TPA-induced sequence 11d) (Zinc finger protein 36, C3H1 type-like 2) (ZFP36-like 2)	ZFP36L2 BRF2 ERF2 RNF162C TIS11D	494	DISEASE: Note=Defects in ZFP36L2 may be a cause of leukemias. Frameshfits mutations disrupting ZFP36L2 have been found in a patient with acute myeloid leukemia (PubMed:21109922). {ECO:0000269|PubMed:21109922}.	MUTAGEN 157 157 E->R: Impaired mRNA-binding; when associated with K-195. {ECO:0000269|PubMed:20506496}.; MUTAGEN 195 195 E->K: Impaired mRNA-binding; when associated with R-157. {ECO:0000269|PubMed:20506496}.	SUBCELLULAR LOCATION: Nucleus {ECO:0000250|UniProtKB:P23949}. Cytoplasm {ECO:0000250|UniProtKB:P23949}. Note=Shuttles between the nucleus and the cytoplasm in a XPO1/CRM1-dependent manner. {ECO:0000250|UniProtKB:P23949}.	TISSUE SPECIFICITY: Expressed mainly in the basal epidermal layer, weakly in the suprabasal epidermal layers (PubMed:27182009). Expressed in epidermal keratinocytes (at protein level) (PubMed:27182009). {ECO:0000269|PubMed:27182009}.	AU-rich element binding [GO:0017091]; DNA binding [GO:0003677]; DNA-binding transcription factor activity [GO:0003700]; DNA-binding transcription factor activity, RNA polymerase II-specific [GO:0000981]; metal ion binding [GO:0046872]; mRNA 3'-UTR AU-rich region binding [GO:0035925]; mRNA 3'-UTR binding [GO:0003730]; RNA binding [GO:0003723]	1RGO;	FUNCTION: Zinc-finger RNA-binding protein that destabilizes several cytoplasmic AU-rich element (ARE)-containing mRNA transcripts by promoting their poly(A) tail removal or deadenylation, and hence provide a mechanism for attenuating protein synthesis (PubMed:25106868, PubMed:14981510). Acts as a 3'-untranslated region (UTR) ARE mRNA-binding adapter protein to communicate signaling events to the …
EPS15L1	Q9UBC2	EP15R	Epidermal growth factor receptor substrate 15-like 1 (Eps15-related protein) (Eps15R)	EPS15L1 EPS15R	864			SUBCELLULAR LOCATION: Cell membrane {ECO:0000250}; Peripheral membrane protein {ECO:0000250}. Nucleus {ECO:0000250}. Membrane, coated pit {ECO:0000250}. Note=Localized to plasma membrane coated pits. {ECO:0000250}.		cadherin binding [GO:0045296]; calcium ion binding [GO:0005509]		FUNCTION: Seems to be a constitutive component of clathrin-coated pits that is required for receptor-mediated endocytosis. Involved in endocytosis of integrin beta-1 (ITGB1) and transferrin receptor (TFR); internalization of ITGB1 as DAB2-dependent cargo but not TFR seems to require association with DAB2. {ECO:0000269|PubMed:22648170, ECO:0000269|PubMed:9407958}.
CLEC2D	Q9UHP7	CLC2D	C-type lectin domain family 2 member D (Lectin-like NK cell receptor) (Lectin-like transcript 1) (LLT-1) (Osteoclast inhibitory lectin)	CLEC2D CLAX LLT1 OCIL	191			SUBCELLULAR LOCATION: Cell membrane {ECO:0000269|PubMed:15104121, ECO:0000269|PubMed:20843815, ECO:0000305|PubMed:16339513}; Single-pass type II membrane protein {ECO:0000255}.; SUBCELLULAR LOCATION: Isoform 2: Endoplasmic reticulum {ECO:0000269|PubMed:20843815}.; SUBCELLULAR LOCATION: Isoform 4: Endoplasmic reticulum {ECO:0000269|PubMed:20843815}.	TISSUE SPECIFICITY: Detected in peripheral blood leukocytes, osteoblasts, lymph node, thymus and spleen. Isoform 1, isoform 2 and isoform 4 are expressed in T- and B-lymphocytes, and at lower levels in NK cells. They are also expressed in B-cell lines and LPS-matured monocyte-derived dendritic cells. {ECO:0000269|PubMed:10541800, ECO:0000269|PubMed:20843815}.	carbohydrate binding [GO:0030246]; transmembrane signaling receptor activity [GO:0004888]	4QKG;4QKH;4QKI;4QKJ;4WCO;5MGT;	FUNCTION: Receptor for KLRB1 that protects target cells against natural killer cell-mediated lysis (PubMed:20843815, PubMed:16339513). Inhibits osteoclast formation (PubMed:14753741, PubMed:15123656). Inhibits bone resorption (PubMed:14753741). Modulates the release of interferon-gamma (PubMed:15104121). Binds high molecular weight sulfated glycosaminoglycans (PubMed:15123656). {ECO:0000269|PubMe…
CLECL1	Q8IZS7	CLCL1	C-type lectin-like domain family 1 (Dendritic cell-associated lectin 1) (DC-associated lectin-1) (DCAL-1)	CLECL1 DCAL1	167			SUBCELLULAR LOCATION: Cell membrane {ECO:0000269|PubMed:12421943}; Single-pass type II membrane protein {ECO:0000269|PubMed:12421943}.	TISSUE SPECIFICITY: Expressed in spleen, lymph node, and tonsil. Lower expression in peripheral blood, bone marrow, and colon. No expression detected in thymus. Highly expressed in dendritic and B-cells. {ECO:0000269|PubMed:12421943}.	carbohydrate binding [GO:0030246]		FUNCTION: May function in mediating immune cell-cell interactions. May act as a T-cell costimulatory molecule, enhancing anti-CD3-induced proliferation. May play a role in the interaction of dendritic cells with T-cells and the cells of the adaptive immune response. {ECO:0000269|PubMed:12421943}.
PRM1	P04553	HSP1	Sperm protamine P1 (Cysteine-rich protamine)	PRM1	51			SUBCELLULAR LOCATION: Nucleus. Chromosome.	TISSUE SPECIFICITY: Testis.	DNA binding [GO:0003677]	2AWR;	FUNCTION: Protamines substitute for histones in the chromatin of sperm during the haploid phase of spermatogenesis. They compact sperm DNA into a highly condensed, stable and inactive complex.
RMI2	Q96E14	RMI2	RecQ-mediated genome instability protein 2 (hRMI2) (BLM-associated protein of 18 kDa) (BLAP18)	RMI2 C16orf75	147	DISEASE: Note=A homozygous deletion of RMI2 has been found in a family with a Bloom-like syndrome and is probable responsible for the phenotype. Patients manifest depigmented skin lesions, multiple cafe-au-lait macules, and growth deficiency. Cells from affected individuals show a high rate of sister chromatid exchange and increased chromosomal breaks. {ECO:0000269|PubMed:27977684}.	MUTAGEN 24 24 K->A: Abolishes interaction with RMI1, TOP3A and BLM. {ECO:0000269|PubMed:18923083}.; MUTAGEN 59 59 W->A: According to PubMed:18923083, abolishes interaction with RMI1, TOP3A and BLM. According to PubMed:18923082, does not affects interaction with RMI1 and TOP3A. {ECO:0000269|PubMed:18923083}.; MUTAGEN 100 100 K->A: Does not affect interaction with RMI1, TOP3A and BLM. {ECO:0000269|…	SUBCELLULAR LOCATION: Nucleus {ECO:0000269|PubMed:18923082}. Note=Colocalizes with BLM at nuclear DNA repair foci.		DNA binding [GO:0003677]	3MXN;3NBH;4DAY;	FUNCTION: Essential component of the RMI complex, a complex that plays an important role in the processing of homologous recombination intermediates. It is required to regulate sister chromatid segregation and to limit DNA crossover. Essential for the stability, localization, and function of BLM, TOP3A, and complexes containing BLM. In the RMI complex, it is required to target BLM to chromatin an…
ZMIZ1	Q9ULJ6	ZMIZ1	Zinc finger MIZ domain-containing protein 1 (PIAS-like protein Zimp10) (Retinoic acid-induced protein 17)	ZMIZ1 KIAA1224 RAI17 ZIMP10	1067			SUBCELLULAR LOCATION: Nucleus speckle {ECO:0000269|PubMed:14609956}. Cytoplasm {ECO:0000269|PubMed:14609956}.	TISSUE SPECIFICITY: Expressed most abundantly in ovary and, at lower levels, in prostate, spleen and testis. Weak expression, if any, in thymus, small intestine, colon and peripheral blood leukocytes. {ECO:0000269|PubMed:14609956}.	zinc ion binding [GO:0008270]	5AIZ;	FUNCTION: Acts as transcriptional coactivator. Increases ligand-dependent transcriptional activity of AR and promotes AR sumoylation. The stimulation of AR activity is dependent upon sumoylation (PubMed:14609956, PubMed:26522984). Involved in transcriptional activation of a subset of NOTCH1 target genes including MYC. Involved in thymocyte and T cell development (By similarity). {ECO:0000250|UniP…
VCAM1	P19320	VCAM1	Vascular cell adhesion protein 1 (V-CAM 1) (VCAM-1) (INCAM-100) (CD antigen CD106)	VCAM1	739			SUBCELLULAR LOCATION: Membrane; Single-pass type I membrane protein.	TISSUE SPECIFICITY: Expressed on inflammed vascular endothelium, as well as on macrophage-like and dendritic cell types in both normal and inflammed tissue.	cell adhesion molecule binding [GO:0050839]; integrin binding [GO:0005178]; primary amine oxidase activity [GO:0008131]	1IJ9;1VCA;1VSC;	FUNCTION: Important in cell-cell recognition. Appears to function in leukocyte-endothelial cell adhesion. Interacts with integrin alpha-4/beta-1 (ITGA4/ITGB1) on leukocytes, and mediates both adhesion and signal transduction. The VCAM1/ITGA4/ITGB1 interaction may play a pathophysiologic role both in immune responses and in leukocyte emigration to sites of inflammation.
EXTL2	Q9UBQ6	EXTL2	Exostosin-like 2 (EC 2.4.1.223) (Alpha-1,4-N-acetylhexosaminyltransferase EXTL2) (Alpha-GalNAcT EXTL2) (EXT-related protein 2) (Glucuronyl-galactosyl-proteoglycan 4-alpha-N-acetylglucosaminyltransferase) [Cleaved into: Processed exostosin-like 2]	EXTL2 EXTR2	330			SUBCELLULAR LOCATION: Endoplasmic reticulum membrane {ECO:0000250}; Single-pass type II membrane protein {ECO:0000250}.; SUBCELLULAR LOCATION: Processed exostosin-like 2: Secreted. Note=A soluble form is found in the serum.	TISSUE SPECIFICITY: Ubiquitous.	alpha-1,4-N-acetylgalactosaminyltransferase activity [GO:0035248]; glucuronyl-galactosyl-proteoglycan 4-alpha-N-acetylglucosaminyltransferase activity [GO:0001888]; glucuronylgalactosylproteoglycan 4-beta-N-acetylgalactosaminyltransferase activity [GO:0047237]; glycosaminoglycan binding [GO:0005539]; manganese ion binding [GO:0030145]		FUNCTION: Glycosyltransferase required for the biosynthesis of heparan-sulfate and responsible for the alternating addition of beta-1-4-linked glucuronic acid (GlcA) and alpha-1-4-linked N-acetylglucosamine (GlcNAc) units to nascent heparan sulfate chains. {ECO:0000269|PubMed:10318803}.
PKIA	P61925	IPKA	cAMP-dependent protein kinase inhibitor alpha (PKI-alpha) (cAMP-dependent protein kinase inhibitor, muscle/brain isoform)	PKIA PRKACN1	76					cAMP-dependent protein kinase inhibitor activity [GO:0004862]; protein kinase A catalytic subunit binding [GO:0034236]	1CMK;1JLU;1Q8T;1VEB;1XH4;1XH5;1XH6;1XH7;1XH8;1XH9;1XHA;1YDR;2C1A;2C1B;2F7E;2GNI;2JDS;2JDT;2JDV;2L1L;2UVX;2UVY;2UVZ;2UW0;2UW3;2UW4;2UW5;2UW6;2UW7;2UW8;2VNW;2VNY;2VO0;2VO3;2VO6;2VO7;3AMA;3AMB;3L9L;3L9M;3L9N;3MVJ;3NX8;3OOG;3OVV;3OWP;3OXT;3P0M;3POO;3VQH;3WYG;3X2U;3X2V;3X2W;4AXA;4IAC;4IAD;4IAF;4IAI;4IAK;4IAY;4IAZ;4IB0;4IB1;4IB3;4IE9;4IJ9;4O21;4O22;4UJ1;4UJ2;4UJ9;4UJA;4UJB;4WB5;4WB6;4WB7;4WB8;4Z83;4Z84…	FUNCTION: Extremely potent competitive inhibitor of cAMP-dependent protein kinase activity, this protein interacts with the catalytic subunit of the enzyme after the cAMP-induced dissociation of its regulatory chains.
TBX6	O95947	TBX6	T-box transcription factor TBX6 (T-box protein 6)	TBX6	436	DISEASE: Spondylocostal dysostosis 5 (SCDO5) [MIM:122600]: A rare condition of variable severity characterized by vertebral and costal anomalies. The main feature include dwarfism, vertebral fusion, hemivertebrae, posterior rib fusion, reduced rib number, and other rib malformations. SCDO5 inheritance can be autosomal dominant or recessive. {ECO:0000269|PubMed:23335591, ECO:0000269|PubMed:2556473…		SUBCELLULAR LOCATION: Nucleus {ECO:0000255|PROSITE-ProRule:PRU00201}.	TISSUE SPECIFICITY: Expressed in fetal tail bud, posterior spinal tissue, intervertebral disk and testis. Also expressed in adult testis, kidney, lung, muscle and thymus.	DNA binding [GO:0003677]; DNA-binding transcription factor activity, RNA polymerase II-specific [GO:0000981]; RNA polymerase II activating transcription factor binding [GO:0001102]; RNA polymerase II distal enhancer sequence-specific DNA binding [GO:0000980]; RNA polymerase II transcription factor binding [GO:0001085]		FUNCTION: T-box transcription factor that plays an essential role in the determination of the fate of axial stem cells: neural vs mesodermal. Acts in part by down-regulating, a specific enhancer (N1) of SOX2, to inhibit neural development. Seems to play also an essential role in left/right axis determination and acts through effects on Notch signaling around the node as well as through an effect …
ODF3B	A8MYP8	ODF3B	Outer dense fiber protein 3B (Outer dense fiber protein 3-like protein 3)	ODF3B ODF3L3	253
RGS14	O43566	RGS14	Regulator of G-protein signaling 14 (RGS14)	RGS14	566			SUBCELLULAR LOCATION: Nucleus {ECO:0000250}. Nucleus, PML body {ECO:0000250}. Cytoplasm {ECO:0000269|PubMed:15917656}. Membrane {ECO:0000250}. Cell membrane {ECO:0000250}. Cytoplasm, cytoskeleton, microtubule organizing center, centrosome {ECO:0000250}. Cytoplasm, cytoskeleton, spindle {ECO:0000269|PubMed:15917656}. Cytoplasm, cytoskeleton, spindle pole {ECO:0000250}. Cell projection, dendrite {E…		GDP-dissociation inhibitor activity [GO:0005092]; G-protein alpha-subunit binding [GO:0001965]; GTPase activating protein binding [GO:0032794]; GTPase activator activity [GO:0005096]; microtubule binding [GO:0008017]; protein kinase binding [GO:0019901]; receptor signaling complex scaffold activity [GO:0030159]	2JNU;2OM2;2XNS;3ONW;3QI2;	FUNCTION: Regulates G protein-coupled receptor signaling cascades. Inhibits signal transduction by increasing the GTPase activity of G protein alpha subunits, thereby driving them into their inactive GDP-bound form. Besides, modulates signal transduction via G protein alpha subunits by functioning as a GDP-dissociation inhibitor (GDI). Has GDI activity on G(i) alpha subunits GNAI1 and GNAI3, but …
C1orf106	Q3KP66	INAVA	Innate immunity activator protein	INAVA C1orf106	663	DISEASE: Note=Genetic variations in INAVA are associated with an increased risk of inflammatory bowel disease. A chronic, relapsing inflammation of the gastrointestinal tract with a complex etiology which is subdivided into Crohn disease and ulcerative colitis phenotypes. {ECO:0000269|PubMed:21983784, ECO:0000269|PubMed:28436939, ECO:0000269|PubMed:29420262}.	MUTAGEN 164 170 PKVRRRI->AAAAAAA: No effect on nuclear translocation upon induction by MDP. Abolishes nuclear translocation upon induction by MDP and slightly decreases NOD2-induced AP-1 and NF-kappaB activation and IL6 secretion; when associated with 335-A--A-338 and 423-A--A-426. {ECO:0000269|PubMed:28436939}.; MUTAGEN 246 246 S->A: Decreases interaction with YWHAQ, cellular signaling pathway a…	SUBCELLULAR LOCATION: Nucleus {ECO:0000269|PubMed:28436939}. Cytoplasm {ECO:0000269|PubMed:28436939}. Note=Translocates to the nucleus upon NOD2 stimulation. {ECO:0000269|PubMed:28436939}.	TISSUE SPECIFICITY: Highly expressed in intestinal myeloid-derived cells and expressed in monocyte-derived macrophages upon induction by PRR activation. {ECO:0000269|PubMed:28436939, ECO:0000269|PubMed:29420262}.			FUNCTION: Expressed in peripheral macrophages and intestinal myeloid-derived cells, is required for optimal PRR (pattern recognition receptor)-induced signaling, cytokine secretion, and bacterial clearance. Upon stimulation of a broad range of PRRs (pattern recognition receptor) such as NOD2 or TLR2, TLR3, TLR4, TLR5, TLR7 and TLR9, associates with YWHAQ/14-3-3T, which in turn leads to the recrui…
LTBR	P36941	TNR3	Tumor necrosis factor receptor superfamily member 3 (Lymphotoxin-beta receptor) (Tumor necrosis factor C receptor) (Tumor necrosis factor receptor 2-related protein) (Tumor necrosis factor receptor type III) (TNF-RIII) (TNFR-III)	LTBR D12S370 TNFCR TNFR3 TNFRSF3	435			SUBCELLULAR LOCATION: Membrane; Single-pass type I membrane protein.		identical protein binding [GO:0042802]; ubiquitin protein ligase binding [GO:0031625]	1RF3;4MXW;	FUNCTION: Receptor for the heterotrimeric lymphotoxin containing LTA and LTB, and for TNFS14/LIGHT. Promotes apoptosis via TRAF3 and TRAF5. May play a role in the development of lymphoid organs. {ECO:0000269|PubMed:10799510, ECO:0000269|PubMed:8171323}.
CD27	P26842	CD27	CD27 antigen (CD27L receptor) (T-cell activation antigen CD27) (T14) (Tumor necrosis factor receptor superfamily member 7) (CD antigen CD27)	CD27 TNFRSF7	260	DISEASE: Lymphoproliferative syndrome 2 (LPFS2) [MIM:615122]: An autosomal recessive immunodeficiency disorder associated with persistent symptomatic EBV viremia, hypogammaglobulinemia, and impaired T-cell-dependent B-cell responses and T-cell dysfunction. The phenotype is highly variable, ranging from asymptomatic borderline-low hypogammaglobulinemia, to a full-blown symptomatic systemic inflamm…		SUBCELLULAR LOCATION: Membrane; Single-pass type I membrane protein.	TISSUE SPECIFICITY: Found in most T-lymphocytes.	cysteine-type endopeptidase inhibitor activity involved in apoptotic process [GO:0043027]; transmembrane signaling receptor activity [GO:0004888]	5TL5;5TLJ;5TLK;	FUNCTION: Receptor for CD70/CD27L. May play a role in survival of activated T-cells. May play a role in apoptosis through association with SIVA1.
IQCB1	Q15051	IQCB1	IQ calmodulin-binding motif-containing protein 1 (Nephrocystin-5) (p53 and DNA damage-regulated IQ motif protein) (PIQ)	IQCB1 KIAA0036 NPHP5 OK/SW-cl.85	598	DISEASE: Senior-Loken syndrome 5 (SLSN5) [MIM:609254]: A renal-retinal disorder characterized by progressive wasting of the filtering unit of the kidney (nephronophthisis), with or without medullary cystic renal disease, and progressive eye disease. Typically this disorder becomes apparent during the first year of life. {ECO:0000269|PubMed:15723066}. Note=The disease is caused by mutations affect…	MUTAGEN 549 549 A->K: Disrupts interaction with CEP290, no effect on interaction with BBS1, BBS2, BBS4, BBS8 and BBS9, abolishes ciliogenesis. {ECO:0000269|PubMed:23446637, ECO:0000269|PubMed:25552655}.	SUBCELLULAR LOCATION: Cytoplasm, cytoskeleton, microtubule organizing center, centrosome {ECO:0000269|PubMed:21565611}. Cytoplasm, cytoskeleton, microtubule organizing center, centrosome, centriole {ECO:0000269|PubMed:23446637}. Note=Localization to the centrosome depends on the interaction with CEP290/NPHP6.	TISSUE SPECIFICITY: Ubiquitously expressed in fetal and adult tissues. Localized to the outer segments and connecting cilia of photoreceptor cells. Up-regulated in a number of primary colorectal and gastric tumors. {ECO:0000269|PubMed:15723066, ECO:0000269|PubMed:16322217}.	calmodulin binding [GO:0005516]; enzyme binding [GO:0019899]		FUNCTION: Involved in ciliogenesis. The function in an early step in cilia formation depends on its association with CEP290/NPHP6 (PubMed:21565611, PubMed:23446637). Involved in regulation of the BBSome complex integrity, specifically for presence of BBS2 and BBS5 in the complex, and in ciliary targeting of selected BBSome cargos. May play a role in controlling entry of the BBSome complex to cili…
HBS1L	Q9Y450	HBS1L	HBS1-like protein (ERFS)	HBS1L HBS1 KIAA1038	684				TISSUE SPECIFICITY: Detected in heart, brain, placenta, liver, muscle, kidney and pancreas. {ECO:0000269|PubMed:9872408}.	GTPase activity [GO:0003924]; GTP binding [GO:0005525]; translation elongation factor activity [GO:0003746]	5LZW;5LZX;5LZY;5LZZ;
MYB	P10242	MYB	Transcriptional activator Myb (Proto-oncogene c-Myb)	MYB	640			SUBCELLULAR LOCATION: Nucleus {ECO:0000255|PROSITE-ProRule:PRU00625, ECO:0000269|PubMed:19646965}.		DNA-binding transcription factor activity, RNA polymerase II-specific [GO:0000981]; proximal promoter DNA-binding transcription activator activity, RNA polymerase II-specific [GO:0001077]; RNA polymerase II proximal promoter sequence-specific DNA binding [GO:0000978]		FUNCTION: Transcriptional activator; DNA-binding protein that specifically recognize the sequence 5'-YAAC[GT]G-3'. Plays an important role in the control of proliferation and differentiation of hematopoietic progenitor cells.
WWOX	Q9NZC7	WWOX	WW domain-containing oxidoreductase (EC 1.1.1.-) (Fragile site FRA16D oxidoreductase) (Short chain dehydrogenase/reductase family 41C member 1)	WWOX FOR SDR41C1 WOX1	414	DISEASE: Note=Defects in WWOX may be involved in several cancer types. The gene spans the second most common chromosomal fragile site (FRA16D) which is frequently altered in cancers (PubMed:10861292). Alteration of the expression and expression of some isoforms is associated with cancers. However, it is still unclear if alteration of WWOX is directly implicated in cancerogenesis or if it correspo…	MUTAGEN 28 28 K->T: No effect on interaction with TP53. Abolishes interaction with MAPK8; when associated with V-29. {ECO:0000269|PubMed:12514174}.; MUTAGEN 29 29 D->V: No effect on interaction with TP53. Abolishes interaction with MAPK8; when associated with T-28. {ECO:0000269|PubMed:12514174}.; MUTAGEN 33 33 Y->F: Loss of phosphorylation. {ECO:0000269|PubMed:12514174, ECO:0000269|PubMed:1507073…	SUBCELLULAR LOCATION: Cytoplasm {ECO:0000269|PubMed:14695174, ECO:0000269|PubMed:15070730, ECO:0000269|PubMed:16219768, ECO:0000269|PubMed:19366691, ECO:0000269|PubMed:19465938}. Nucleus {ECO:0000269|PubMed:14695174, ECO:0000269|PubMed:15064722, ECO:0000269|PubMed:16219768, ECO:0000269|PubMed:19366691}. Mitochondrion {ECO:0000269|PubMed:14695174}. Golgi apparatus {ECO:0000305}. Note=Partially loc…	TISSUE SPECIFICITY: Widely expressed. Strongly expressed in testis, prostate, and ovary. Overexpressed in cancer cell lines. Isoform 5 and isoform 6 may only be expressed in tumor cell lines. {ECO:0000269|PubMed:10786676, ECO:0000269|PubMed:11719429}.	coenzyme binding [GO:0050662]; cofactor binding [GO:0048037]; enzyme binding [GO:0019899]; oxidoreductase activity [GO:0016491]; protein dimerization activity [GO:0046983]; transcription coactivator activity [GO:0003713]	1WMV;	FUNCTION: Putative oxidoreductase. Acts as a tumor suppressor and plays a role in apoptosis. Required for normal bone development (By similarity). May function synergistically with p53/TP53 to control genotoxic stress-induced cell death. Plays a role in TGFB1 signaling and TGFB1-mediated cell death. May also play a role in tumor necrosis factor (TNF)-mediated cell death. Inhibits Wnt signaling, p…
MAPK1	P28482	MK01	Mitogen-activated protein kinase 1 (MAP kinase 1) (MAPK 1) (EC 2.7.11.24) (ERT1) (Extracellular signal-regulated kinase 2) (ERK-2) (MAP kinase isoform p42) (p42-MAPK) (Mitogen-activated protein kinase 2) (MAP kinase 2) (MAPK 2)	MAPK1 ERK2 PRKM1 PRKM2	360		MUTAGEN 54 54 K->R: Does not inhibit interaction with MAP2K1. {ECO:0000269|PubMed:18794356}.; MUTAGEN 176 179 Missing: Inhibits homodimerization and interaction with TPR. {ECO:0000269|PubMed:18794356}.; MUTAGEN 185 185 T->A: Inhibits interaction with TPR; when associated with A-187. {ECO:0000269|PubMed:18794356}.; MUTAGEN 187 187 Y->A: Inhibits interaction with TPR; when associated with A-185. {E…	SUBCELLULAR LOCATION: Cytoplasm, cytoskeleton, spindle {ECO:0000250}. Nucleus. Cytoplasm, cytoskeleton, microtubule organizing center, centrosome. Cytoplasm. Membrane, caveola {ECO:0000250|UniProtKB:P63086}. Note=Associated with the spindle during prometaphase and metaphase (By similarity). PEA15-binding and phosphorylated DAPK1 promote its cytoplasmic retention. Phosphorylation at Ser- 246 and S…		ATP binding [GO:0005524]; DNA binding [GO:0003677]; identical protein binding [GO:0042802]; kinase activity [GO:0016301]; MAP kinase activity [GO:0004707]; MAP kinase kinase activity [GO:0004708]; mitogen-activated protein kinase kinase kinase binding [GO:0031435]; phosphatase binding [GO:0019902]; phosphotyrosine residue binding [GO:0001784]; protein serine/threonine kinase activity [GO:0004674]…	1PME;1TVO;1WZY;2OJG;2OJI;2OJJ;2Y9Q;3D42;3D44;3I5Z;3I60;3SA0;3TEI;3W55;4FMQ;4FUX;4FUY;4FV0;4FV1;4FV2;4FV3;4FV4;4FV5;4FV6;4FV7;4FV8;4FV9;4G6N;4G6O;4H3P;4H3Q;4IZ5;4IZ7;4IZA;4N0S;4NIF;4O6E;4QP1;4QP2;4QP3;4QP4;4QP6;4QP7;4QP8;4QP9;4QPA;4QTA;4QTE;4XJ0;4ZXT;4ZZM;4ZZN;4ZZO;5AX3;5BUE;5BUI;5BUJ;5BVD;5BVE;5BVF;5K4I;5LCJ;5LCK;5NGU;5NHF;5NHH;5NHJ;5NHL;5NHO;5NHP;5NHV;5V60;5V61;5V62;5WP1;6G8X;6G91;6G92;6G93;6G97…	FUNCTION: Serine/threonine kinase which acts as an essential component of the MAP kinase signal transduction pathway. MAPK1/ERK2 and MAPK3/ERK1 are the 2 MAPKs which play an important role in the MAPK/ERK cascade. They participate also in a signaling cascade initiated by activated KIT and KITLG/SCF. Depending on the cellular context, the MAPK/ERK cascade mediates diverse biological functions such…
DLEU1	O43261	LEU1	Leukemia-associated protein 1 (Deleted in lymphocytic leukemia 1) (HBV X-transactivated gene 6 protein) (HBV XAg-transactivated protein 6)	DLEU1 LEU1 XTP6	78							FUNCTION: May act as a tumor suppressor.
CYP24A1	Q07973	CP24A	1,25-dihydroxyvitamin D(3) 24-hydroxylase, mitochondrial (24-OHase) (Vitamin D(3) 24-hydroxylase) (EC 1.14.15.16) (Cytochrome P450 24A1) (Cytochrome P450-CC24)	CYP24A1 CYP24	514	DISEASE: Hypercalcemia, infantile, 1 (HCINF1) [MIM:143880]: A disorder characterized by abnormally high level of calcium in the blood, failure to thrive, vomiting, dehydration, and nephrocalcinosis. {ECO:0000269|PubMed:21675912}. Note=The disease is caused by mutations affecting the gene represented in this entry.		SUBCELLULAR LOCATION: Mitochondrion.		1-alpha,25-dihydroxyvitamin D3 24-hydroxylase activity [GO:0030342]; 25-hydroxycholecalciferol-24-hydroxylase activity [GO:0008403]; heme binding [GO:0020037]; iron ion binding [GO:0005506]; oxidoreductase activity [GO:0016491]		FUNCTION: Has a role in maintaining calcium homeostasis. Catalyzes the adrenodoxin-dependent 24-hydroxylation of calcidiol (25-hydroxyvitamin D(3)) and calcitriol (1-alpha,25-dihydroxyvitamin D(3)). The enzyme can perform up to 6 rounds of hydroxylation of calcitriol leading to calcitroic acid. It also shows 23-hydroxylating activity leading to 1-alpha,25-dihydroxyvitamin D(3)-26,23-lactone as en…
PUS10	Q3MIT2	PUS10	Putative tRNA pseudouridine synthase Pus10 (EC 5.4.99.25) (Coiled-coil domain-containing protein 139) (tRNA pseudouridine 55 synthase) (Psi55 synthase) (tRNA pseudouridylate synthase) (tRNA-uridine isomerase)	PUS10 CCDC139 DOBI	529					pseudouridine synthase activity [GO:0009982]; RNA binding [GO:0003723]; tRNA pseudouridine synthase activity [GO:0106029]	2V9K;	FUNCTION: Pseudouridylate synthases catalyze pseudouridination of structural RNAs, including transfer, ribosomal, and splicing RNAs. PUS10 catalyzes the formation of the universal psi55 in the GC loop of transfer RNAs (Probable). Modulator of TRAIL-induced cell death via activation of procaspase 8 and BID cleavage. Required for the progression of the apoptotic signal through intrinsic mitochondri…
ETV7	Q9Y603	ETV7	Transcription factor ETV7 (ETS translocation variant 7) (ETS-related protein Tel2) (Tel-related Ets factor) (Transcription factor Tel-2)	ETV7 TEL2 TELB TREF	341			SUBCELLULAR LOCATION: Nucleus.	TISSUE SPECIFICITY: Expressed in hematopoietic tissues.	DNA-binding transcription factor activity, RNA polymerase II-specific [GO:0000981]; DNA-binding transcription repressor activity, RNA polymerase II-specific [GO:0001227]; RNA polymerase II regulatory region sequence-specific DNA binding [GO:0000977]		FUNCTION: Transcriptional repressor; binds to the DNA sequence 5'-CCGGAAGT-3'. Isoform A does not seem to have a repressor activity. Isoform C does not seem to have a repressor activity.
ZNF438	Q7Z4V0	ZN438	Zinc finger protein 438	ZNF438	828			SUBCELLULAR LOCATION: Nucleus {ECO:0000269|PubMed:17669267}.	TISSUE SPECIFICITY: Ubiquitous. {ECO:0000269|PubMed:17669267}.	DNA-binding transcription factor activity [GO:0003700]; DNA-binding transcription factor activity, RNA polymerase II-specific [GO:0000981]; metal ion binding [GO:0046872]; sequence-specific DNA binding [GO:0043565]		FUNCTION: Isoform 1 acts as a transcriptional repressor.
ZEB1	P37275	ZEB1	Zinc finger E-box-binding homeobox 1 (NIL-2-A zinc finger protein) (Negative regulator of IL2) (Transcription factor 8) (TCF-8)	ZEB1 AREB6 TCF8	1124	DISEASE: Corneal dystrophy, posterior polymorphous, 3 (PPCD3) [MIM:609141]: A subtype of posterior corneal dystrophy, a disease characterized by alterations of Descemet membrane presenting as vesicles, opacities or band-like lesions on slit-lamp examination and specular microscopy. Affected patient typically are asymptomatic. {ECO:0000269|PubMed:16252232, ECO:0000269|PubMed:23599324}. Note=The di…		SUBCELLULAR LOCATION: Nucleus {ECO:0000269|PubMed:20418909, ECO:0000269|PubMed:25190660}.	TISSUE SPECIFICITY: Colocalizes with SMARCA4/BRG1 in E-cadherin-negative cells from established lines, and stroma of normal colon as well as in de-differentiated epithelial cells at the invasion front of colorectal carcinomas (at protein level). Expressed in heart and skeletal muscle, but not in liver, spleen, or pancreas. {ECO:0000269|PubMed:20418909}.	chromatin binding [GO:0003682]; DNA-binding transcription factor activity [GO:0003700]; DNA-binding transcription factor activity, RNA polymerase II-specific [GO:0000981]; DNA-binding transcription repressor activity, RNA polymerase II-specific [GO:0001227]; E-box binding [GO:0070888]; transcription coactivator activity [GO:0003713]; transcription corepressor activity [GO:0003714]; transcription …	2E19;	FUNCTION: Acts as a transcriptional repressor. Inhibits interleukin-2 (IL-2) gene expression. Enhances or represses the promoter activity of the ATP1A1 gene depending on the quantity of cDNA and on the cell type. Represses E-cadherin promoter and induces an epithelial-mesenchymal transition (EMT) by recruiting SMARCA4/BRG1. Represses BCL6 transcription in the presence of the corepressor CTBP1. Po…
PDE4A	P27815	PDE4A	cAMP-specific 3',5'-cyclic phosphodiesterase 4A (EC 3.1.4.53) (DPDE2) (PDE46)	PDE4A DPDE2	886			SUBCELLULAR LOCATION: Isoform 1: Cytoplasm, perinuclear region.; SUBCELLULAR LOCATION: Isoform 2: Cytoplasm, perinuclear region. Cell projection, ruffle membrane.; SUBCELLULAR LOCATION: Isoform 4: Membrane; Peripheral membrane protein. Note=Isoform 4 has propensity for association with membranes.; SUBCELLULAR LOCATION: Isoform 6: Cytoplasm, perinuclear region.; SUBCELLULAR LOCATION: Isoform 7: Cy…	TISSUE SPECIFICITY: Isoform 1 is widely expressed. Isoform 2 is abundant in liver, stomach, testis, thyroid and adrenal glands. It is also found in placenta, kidney, pancreas, ovary, uterus, skin, monocytes, mast cells, macrophages, as well as in bronchial smooth muscle. Isoform 6 is expressed at high levels in the heart and small intestine. It is also found in the brain, kidney, spleen, colon, s…	3',5'-cyclic-AMP phosphodiesterase activity [GO:0004115]; cAMP binding [GO:0030552]; metal ion binding [GO:0046872]	2QYK;3I8V;3TVX;	FUNCTION: Hydrolyzes the second messenger cAMP, which is a key regulator of many important physiological processes. {ECO:0000269|PubMed:11566027, ECO:0000269|PubMed:17727341}.
KEAP1	Q14145	KEAP1	Kelch-like ECH-associated protein 1 (Cytosolic inhibitor of Nrf2) (INrf2) (Kelch-like protein 19)	KEAP1 INRF2 KIAA0132 KLHL19	624		MUTAGEN 125 127 IEG->AAA: Increases ubiquitination and proteolytic degradation. {ECO:0000269|PubMed:15572695}.; MUTAGEN 151 151 C->S: Constitutive repression of NFE2L2-dependent gene expression. Promotes increased degradation of NFE2L2. Resistance of ubiquitination of PGAM5 to inhibition by oxidative stress and sulforaphane. Does not prevent its ubiquitination and degradation in response to quino…	SUBCELLULAR LOCATION: Cytoplasm. Nucleus. Note=Shuttles between cytoplasm and nucleus.	TISSUE SPECIFICITY: Broadly expressed, with highest levels in skeletal muscle. {ECO:0000269|PubMed:15379550}.	disordered domain specific binding [GO:0097718]; protein homodimerization activity [GO:0042803]; transcription factor binding [GO:0008134]	1U6D;1ZGK;2FLU;3VNG;3VNH;3ZGC;3ZGD;4CXI;4CXJ;4CXT;4IFJ;4IFL;4IFN;4IN4;4IQK;4L7B;4L7C;4L7D;4N1B;4XMB;5DAD;5DAF;5F72;5GIT;5NLB;5WFL;5WFV;5WG1;5WHL;5WHO;5WIY;5X54;6FMP;6FMQ;	FUNCTION: Acts as a substrate adapter protein for the E3 ubiquitin ligase complex formed by CUL3 and RBX1 and targets NFE2L2/NRF2 for ubiquitination and degradation by the proteasome, thus resulting in the suppression of its transcriptional activity and the repression of antioxidant response element-mediated detoxifying enzyme gene expression. Retains NFE2L2/NRF2 and may also retain BPTF in the c…
ELMO1	Q92556	ELMO1	Engulfment and cell motility protein 1 (Protein ced-12 homolog)	ELMO1 KIAA0281	727			SUBCELLULAR LOCATION: Cytoplasm. Cell membrane. Note=Translocation to plasma membrane seems to be mediated by DOCK1 and CRK.	TISSUE SPECIFICITY: Widely expressed, with a higher expression in the spleen and placenta.	SH3 domain binding [GO:0017124]	2RQR;2VSZ;3A98;	FUNCTION: Involved in cytoskeletal rearrangements required for phagocytosis of apoptotic cells and cell motility. Acts in association with DOCK1 and CRK. Was initially proposed to be required in complex with DOCK1 to activate Rac Rho small GTPases. May enhance the guanine nucleotide exchange factor (GEF) activity of DOCK1. {ECO:0000269|PubMed:11595183, ECO:0000269|PubMed:12134158}.
NCOA5	Q9HCD5	NCOA5	Nuclear receptor coactivator 5 (NCoA-5) (Coactivator independent of AF-2) (CIA)	NCOA5 KIAA1637	579		MUTAGEN 342 342 I->A: Abolishes E2-inducible strong interaction with ESR1, but not basal interaction. {ECO:0000269|PubMed:11113208}.; MUTAGEN 348 349 LL->AA: Abolishes interaction with ESR1. {ECO:0000269|PubMed:11113208}.	SUBCELLULAR LOCATION: Nucleus.	TISSUE SPECIFICITY: Widely expressed.	chromatin binding [GO:0003682]; RNA binding [GO:0003723]	1V95;2J7X;2J7Y;4ZI1;	FUNCTION: Nuclear receptor coregulator that can have both coactivator and corepressor functions. Interacts with nuclear receptors for steroids (ESR1 and ESR2) independently of the steroid binding domain (AF-2) of the ESR receptors, and with the orphan nuclear receptor NR1D2. Involved in the coactivation of nuclear steroid receptors (ER) as well as the corepression of MYC in response to 17-beta-es…
CD40	P25942	TNR5	Tumor necrosis factor receptor superfamily member 5 (B-cell surface antigen CD40) (Bp50) (CD40L receptor) (CDw40) (CD antigen CD40)	CD40 TNFRSF5	277	DISEASE: Immunodeficiency with hyper-IgM 3 (HIGM3) [MIM:606843]: A rare immunodeficiency syndrome characterized by normal or elevated serum IgM levels with absence of IgG, IgA, and IgE. It results in a profound susceptibility to bacterial infections. {ECO:0000269|PubMed:11675497, ECO:0000269|PubMed:26545377}. Note=The disease is caused by mutations affecting the gene represented in this entry.		SUBCELLULAR LOCATION: Isoform I: Cell membrane; Single-pass type I membrane protein.; SUBCELLULAR LOCATION: Isoform II: Secreted.	TISSUE SPECIFICITY: B-cells and in primary carcinomas.	antigen binding [GO:0003823]; enzyme binding [GO:0019899]; protein domain specific binding [GO:0019904]; signaling receptor activity [GO:0038023]; ubiquitin protein ligase binding [GO:0031625]	1CDF;1CZZ;1D00;1FLL;1LB6;3QD6;5DMI;5DMJ;5IHL;6FAX;	FUNCTION: Receptor for TNFSF5/CD40LG. Transduces TRAF6- and MAP3K8-mediated signals that activate ERK in macrophages and b-cells, leading to induction of immunoglobulin secretion.
CARD11	Q9BXL7	CAR11	Caspase recruitment domain-containing protein 11 (CARD-containing MAGUK protein 1) (Carma 1)	CARD11 CARMA1	1154	DISEASE: B-cell expansion with NFKB and T-cell anergy (BENTA) [MIM:616452]: An autosomal dominant condition characterized by onset in infancy of splenomegaly and polyclonal expansion of b-cells, resulting in peripheral lymphocytosis. Affected individuals also show mild immune dysfunction, including some defective antibody responses and T-cell anergy. There may be a predisposition to the developme…		SUBCELLULAR LOCATION: Cytoplasm {ECO:0000269|PubMed:17287217}. Membrane raft {ECO:0000269|PubMed:17287217}. Note=Colocalized with DPP4 in membrane rafts. {ECO:0000269|PubMed:17287217}.	TISSUE SPECIFICITY: Detected in adult peripheral blood leukocytes, thymus, spleen and liver. Also found in promyelocytic leukemia HL-60 cells, chronic myelogenous leukemia K-562 cells, Burkitt's lymphoma Raji cells and colorectal adenocarcinoma SW480 cells. Not detected in HeLaS3, MOLT-4, A-549 and G431 cells. {ECO:0000269|PubMed:11278692}.	CARD domain binding [GO:0050700]; guanylate kinase activity [GO:0004385]	4JUP;4LWD;	FUNCTION: Involved in the costimulatory signal essential for T-cell receptor (TCR)-mediated T-cell activation. Its binding to DPP4 induces T-cell proliferation and NF-kappa-B activation in a T-cell receptor/CD3-dependent manner. Activates NF-kappa-B via BCL10 and IKK. Stimulates the phosphorylation of BCL10. Also activates the TORC1 signaling pathway. {ECO:0000269|PubMed:11278692, ECO:0000269|Pub…
FOXP1	Q9H334	FOXP1	Forkhead box protein P1 (Mac-1-regulated forkhead) (MFH)	FOXP1 HSPC215	677	DISEASE: Note=A chromosomal aberration involving FOXP1 is found in acute lymphoblastic leukemia. Translocation t(9;3)(p13;p14.1) with PAX5.; DISEASE: Mental retardation with language impairment and autistic features (MRLIAF) [MIM:613670]: A developmental disorder characterized by mild to moderate mental retardation, language impairment, and autistic features. Patients show global delay, delayed w…		SUBCELLULAR LOCATION: Nucleus {ECO:0000269|PubMed:25027557, ECO:0000269|PubMed:26647308}. Note=Not found in the nucleolus. {ECO:0000269|PubMed:26647308}.	TISSUE SPECIFICITY: Isoform 8 is specifically expressed in embryonic stem cells. {ECO:0000269|PubMed:21924763}.	androgen receptor binding [GO:0050681]; DNA-binding transcription factor activity, RNA polymerase II-specific [GO:0000981]; identical protein binding [GO:0042802]; metal ion binding [GO:0046872]; protein self-association [GO:0043621]; sequence-specific DNA binding [GO:0043565]	2KIU;	FUNCTION: Transcriptional repressor (PubMed:18347093, PubMed:26647308). Can act with CTBP1 to synergistically repress transcription but CTPBP1 is not essential (By similarity). Plays an important role in the specification and differentiation of lung epithelium. Acts cooperatively with FOXP4 to regulate lung secretory epithelial cell fate and regeneration by restricting the goblet cell lineage pro…
SLC6A16	Q9GZN6	S6A16	Orphan sodium- and chloride-dependent neurotransmitter transporter NTT5 (Solute carrier family 6 member 16)	SLC6A16 NTT5	736			SUBCELLULAR LOCATION: Membrane; Multi-pass membrane protein.	TISSUE SPECIFICITY: Highly expressed in peripheral tissues, particularly in testis, pancreas, and prostate.	neurotransmitter:sodium symporter activity [GO:0005328]; neurotransmitter transporter activity [GO:0005326]
CD37	P11049	CD37	Leukocyte antigen CD37 (Tetraspanin-26) (Tspan-26) (CD antigen CD37)	CD37 TSPAN26	281			SUBCELLULAR LOCATION: Membrane; Multi-pass membrane protein.	TISSUE SPECIFICITY: B-lymphocytes.
JARID2	Q92833	JARD2	Protein Jumonji (Jumonji/ARID domain-containing protein 2)	JARID2 JMJ	1246			SUBCELLULAR LOCATION: Nucleus {ECO:0000255|PROSITE-ProRule:PRU00355, ECO:0000255|PROSITE-ProRule:PRU00537, ECO:0000269|PubMed:20075857}. Note=Colocalizes with the PRC2 complex on chromatin.	TISSUE SPECIFICITY: During embryogenesis, predominantly expressed in neurons and particularly in dorsal root ganglion cells.	chromatin binding [GO:0003682]; DNA-binding transcription factor activity, RNA polymerase II-specific [GO:0000981]; DNA-binding transcription repressor activity, RNA polymerase II-specific [GO:0001227]; methylated histone binding [GO:0035064]; RNA polymerase II regulatory region sequence-specific DNA binding [GO:0000977]; transcription factor binding [GO:0008134]	5HYN;5LS6;6C23;6C24;	FUNCTION: Regulator of histone methyltransferase complexes that plays an essential role in embryonic development, including heart and liver development, neural tube fusion process and hematopoiesis. Acts by modulating histone methyltransferase activity and promoting the recruitment of histone methyltransferase complexes to their target genes. Binds DNA and mediates the recruitment of the PRC2 com…
PHGDH	O43175	SERA	D-3-phosphoglycerate dehydrogenase (3-PGDH) (EC 1.1.1.95) (2-oxoglutarate reductase) (EC 1.1.1.399) (Malate dehydrogenase) (EC 1.1.1.37)	PHGDH PGDH3	533	DISEASE: Phosphoglycerate dehydrogenase deficiency (PHGDHD) [MIM:601815]: An autosomal recessive inborn error of L-serine biosynthesis, clinically characterized by congenital microcephaly, psychomotor retardation, and seizures. {ECO:0000269|PubMed:11055895, ECO:0000269|PubMed:19235232}. Note=The disease is caused by mutations affecting the gene represented in this entry.; DISEASE: Neu-Laxova synd…				electron transfer activity [GO:0009055]; L-malate dehydrogenase activity [GO:0030060]; NAD binding [GO:0051287]; phosphoglycerate dehydrogenase activity [GO:0004617]	2G76;5N53;5N6C;5NZO;5NZP;5NZQ;5OFM;5OFV;5OFW;	FUNCTION: Catalyzes the reversible oxidation of 3-phospho-D-glycerate to 3-phosphonooxypyruvate, the first step of the phosphorylated L-serine biosynthesis pathway. Also catalyzes the reversible oxidation of 2-hydroxyglutarate to 2-oxoglutarate and the reversible oxidation of (S)-malate to oxaloacetate. {ECO:0000269|PubMed:11751922, ECO:0000269|PubMed:25406093}.
HHEX	Q03014	HHEX	Hematopoietically-expressed homeobox protein HHEX (Homeobox protein HEX) (Homeobox protein PRH)	HHEX HEX PRH PRHX	270			SUBCELLULAR LOCATION: Nucleus {ECO:0000250|UniProtKB:P43120}.	TISSUE SPECIFICITY: Liver and promyelocytic leukemia cell line HL-60. {ECO:0000269|PubMed:1360645, ECO:0000269|PubMed:8096636, ECO:0000269|PubMed:8103988}.	DNA binding, bending [GO:0008301]; DNA-binding transcription factor activity, RNA polymerase II-specific [GO:0000981]; DNA-binding transcription repressor activity, RNA polymerase II-specific [GO:0001227]; eukaryotic initiation factor 4E binding [GO:0008190]; protein homodimerization activity [GO:0042803]; proximal promoter DNA-binding transcription repressor activity, RNA polymerase II-specific …	2E1O;	FUNCTION: Recognizes the DNA sequence 5'-ATTAA-3'. Transcriptional repressor. May play a role in hematopoietic differentiation. Establishes anterior identity at two levels; acts early to enhance canonical WNT-signaling by repressing expression of TLE4, and acts later to inhibit NODAL-signaling by directly targeting NODAL (By similarity). {ECO:0000250}.
EXOC6	Q8TAG9	EXOC6	Exocyst complex component 6 (Exocyst complex component Sec15A) (SEC15-like protein 1)	EXOC6 SEC15A SEC15L SEC15L1	804			SUBCELLULAR LOCATION: Cytoplasm {ECO:0000250|UniProtKB:O54923}. Cytoplasm, perinuclear region {ECO:0000250|UniProtKB:O54923}. Cell projection, growth cone {ECO:0000250|UniProtKB:O54923}. Midbody, Midbody ring {ECO:0000269|PubMed:16213214}. Note=Perinuclear in undifferentiated cells. Redistributes to growing neurites and growth cones during neuronal differentiation. Colocalizes with CNTRL/centriol…				FUNCTION: Component of the exocyst complex involved in the docking of exocytic vesicles with fusion sites on the plasma membrane. Together with RAB11A, RAB3IP, RAB8A, PARD3, PRKCI, ANXA2, CDC42 and DNMBP promotes transcytosis of PODXL to the apical membrane initiation sites (AMIS), apical surface formation and lumenogenesis (By similarity). {ECO:0000250}.
IRF8	Q02556	IRF8	Interferon regulatory factor 8 (IRF-8) (Interferon consensus sequence-binding protein) (H-ICSBP) (ICSBP)	IRF8 ICSBP1	426	DISEASE: Immunodeficiency 32A (IMD32A) [MIM:614893]: An immunologic disorder characterized by abnormal peripheral blood myeloid phenotype with a marked loss of CD11C-positive/CD1C dendritic cells, resulting in selective susceptibility to mycobacterial infections. {ECO:0000269|PubMed:21524210}. Note=The disease is caused by mutations affecting the gene represented in this entry.; DISEASE: Immunode…	MUTAGEN 108 108 K->H: In resting macrophages, no effect on cytoplasmic subcellular localization. Decreased nuclear subcellular localization upon IFN-gamma induction. Partial loss of IRF1-dependent transcriptional activator activity. {ECO:0000269|PubMed:25122610}.; MUTAGEN 108 108 K->Q: In resting macrophages, no effect on cytoplasmic subcellular localization. Loss of nuclear subcellular localizat…	SUBCELLULAR LOCATION: Nucleus {ECO:0000269|PubMed:23166356, ECO:0000269|PubMed:25122610}. Cytoplasm {ECO:0000269|PubMed:25122610}. Note=In resting macrophages, localizes in the cytoplasm. Translocated in the nucleus upon IFN-gamma induction. {ECO:0000269|PubMed:25122610}.	TISSUE SPECIFICITY: Predominantly expressed in lymphoid tissues. {ECO:0000269|PubMed:1460054, ECO:0000269|PubMed:23166356}.	DNA-binding transcription factor activity, RNA polymerase II-specific [GO:0000981]; proximal promoter DNA-binding transcription repressor activity, RNA polymerase II-specific [GO:0001078]; RNA polymerase II proximal promoter sequence-specific DNA binding [GO:0000978]; transcription factor activity, RNA polymerase II distal enhancer sequence-specific binding [GO:0003705]		FUNCTION: Plays a role as a transcriptional activator or repressor (PubMed:25122610). Specifically binds to the upstream regulatory region of type I IFN and IFN-inducible MHC class I genes (the interferon consensus sequence (ICS)). Plays a negative regulatory role in cells of the immune system. Involved in CD8(+) dendritic cell differentiation by forming a complex with the BATF-JUNB heterodimer i…
RAD51B	O15315	RA51B	DNA repair protein RAD51 homolog 2 (R51H2) (RAD51 homolog B) (Rad51B) (RAD51-like protein 1)	RAD51B RAD51L1 REC2	384	DISEASE: Note=A chromosomal aberration involving RAD51B is found in pulmonary chondroid hamartoma. Translocation t(6;14)(p21;q23-24) with HMGA1. {ECO:0000269|PubMed:11978964}.; DISEASE: Note=A chromosomal aberration involving RAD51B is found in uterine leiomyoma. Translocation t(12;14)(q15;q23-24) with HMGA2. {ECO:0000269|PubMed:12649198, ECO:0000269|PubMed:9892177}.	MUTAGEN 326 326 P->L: Abolishes interaction with BCR-ABL SH3 domain. {ECO:0000269|PubMed:19657362}.	SUBCELLULAR LOCATION: Nucleus {ECO:0000305}.	TISSUE SPECIFICITY: Expressed in a wide range of tissues.	ATP binding [GO:0005524]; DNA binding [GO:0003677]; DNA-dependent ATPase activity [GO:0008094]; double-stranded DNA binding [GO:0003690]; single-stranded DNA binding [GO:0003697]		FUNCTION: Involved in the homologous recombination repair (HRR) pathway of double-stranded DNA breaks arising during DNA replication or induced by DNA-damaging agents. May promote the assembly of presynaptic RAD51 nucleoprotein filaments. Binds single-stranded DNA and double-stranded DNA and has DNA-dependent ATPase activity. Part of the RAD21 paralog protein complex BCDX2 which acts in the BRCA1…
ZFP36L1	Q07352	TISB	mRNA decay activator protein ZFP36L1 (Butyrate response factor 1) (EGF-response factor 1) (ERF-1) (TPA-induced sequence 11b) (Zinc finger protein 36, C3H1 type-like 1) (ZFP36-like 1)	ZFP36L1 BERG36 BRF1 ERF1 RNF162B TIS11B	338		MUTAGEN 54 54 S->A: Inhibits MAPKAPK2-mediated ARE-containing mRNA stabilization; when associated with A-92 and A-203. {ECO:0000269|PubMed:18326031}.; MUTAGEN 90 90 S->A: Inhibits interaction with 14-3-3 proteins and AKT1-mediated ARE-containing mRNA stabilization, but does not affect ARE binding; when associated with A-92. {ECO:0000269|PubMed:15538381}.; MUTAGEN 92 92 S->A: Inhibits MAPKAPK2-med…	SUBCELLULAR LOCATION: Nucleus {ECO:0000269|PubMed:12198173}. Cytoplasm {ECO:0000269|PubMed:12198173}. Cytoplasmic granule {ECO:0000269|PubMed:15967811}. Cytoplasm, P-body {ECO:0000269|PubMed:15967811, ECO:0000269|PubMed:17369404}. Note=Shuttles between the nucleus and the cytoplasm in a XPO1/CRM1-dependent manner (By similarity). Component of cytoplasmic stress granules (PubMed:15967811). Localiz…	TISSUE SPECIFICITY: Expressed mainly in the basal epidermal layer, weakly in the suprabasal epidermal layers (PubMed:27182009). Expressed in epidermal keratinocytes (at protein level) (PubMed:27182009). Expressed in osteoblasts (PubMed:15465005). {ECO:0000269|PubMed:15465005, ECO:0000269|PubMed:27182009}.	14-3-3 protein binding [GO:0071889]; DNA binding [GO:0003677]; DNA-binding transcription factor activity [GO:0003700]; DNA-binding transcription factor activity, RNA polymerase II-specific [GO:0000981]; metal ion binding [GO:0046872]; mRNA 3'-UTR AU-rich region binding [GO:0035925]; mRNA 3'-UTR binding [GO:0003730]; mRNA binding [GO:0003729]; RNA binding [GO:0003723]	1W0V;1W0W;	FUNCTION: Zinc-finger RNA-binding protein that destabilizes several cytoplasmic AU-rich element (ARE)-containing mRNA transcripts by promoting their poly(A) tail removal or deadenylation, and hence provide a mechanism for attenuating protein synthesis (PubMed:12198173, PubMed:15538381, PubMed:15467755, PubMed:17030608, PubMed:19179481, PubMed:20702587, PubMed:24700863, PubMed:25106868, PubMed:250…
PHLDB1	Q86UU1	PHLB1	Pleckstrin homology-like domain family B member 1 (Protein LL5-alpha)	PHLDB1 KIAA0638 LL5A DLNB07	1377
CTSH	P09668	CATH	Pro-cathepsin H [Cleaved into: Cathepsin H mini chain; Cathepsin H (EC 3.4.22.16); Cathepsin H heavy chain; Cathepsin H light chain]	CTSH CPSB	335			SUBCELLULAR LOCATION: Lysosome.		aminopeptidase activity [GO:0004177]; cysteine-type endopeptidase activator activity involved in apoptotic process [GO:0008656]; cysteine-type endopeptidase activity [GO:0004197]; cysteine-type peptidase activity [GO:0008234]; endopeptidase activity [GO:0004175]; HLA-A specific activating MHC class I receptor activity [GO:0030108]; peptidase activity [GO:0008233]; serine-type endopeptidase activi…	1BZN;6CZK;6CZS;	FUNCTION: Important for the overall degradation of proteins in lysosomes.
RASGRF1	Q13972	RGRF1	Ras-specific guanine nucleotide-releasing factor 1 (Ras-GRF1) (Guanine nucleotide-releasing protein) (GNRP) (Ras-specific nucleotide exchange factor CDC25)	RASGRF1 CDC25 GNRP GRF1	1273					glutamate receptor binding [GO:0035254]; guanyl-nucleotide exchange factor activity [GO:0005085]; Ras guanyl-nucleotide exchange factor activity [GO:0005088]; Rho guanyl-nucleotide exchange factor activity [GO:0005089]		FUNCTION: Promotes the exchange of Ras-bound GDP by GTP. {ECO:0000269|PubMed:11389730}.
IKZF3	Q9UKT9	IKZF3	Zinc finger protein Aiolos (Ikaros family zinc finger protein 3)	IKZF3 ZNFN1A3	509			SUBCELLULAR LOCATION: Nucleus. Cytoplasm.	TISSUE SPECIFICITY: Expressed most strongly in peripheral blood leukocytes, the spleen, and the thymus. {ECO:0000269|PubMed:17646674}.	DNA-binding transcription activator activity, RNA polymerase II-specific [GO:0001228]; DNA-binding transcription factor activity [GO:0003700]; DNA-binding transcription factor activity, RNA polymerase II-specific [GO:0000981]; identical protein binding [GO:0042802]; metal ion binding [GO:0046872]; protein heterodimerization activity [GO:0046982]; protein homodimerization activity [GO:0042803]; RN…		FUNCTION: Transcription factor that plays an important role in the regulation of lymphocyte differentiation. Plays an essential role in regulation of B-cell differentiation, proliferation and maturation to an effector state. Involved in regulating BCL2 expression and controlling apoptosis in T-cells in an IL2-dependent manner. {ECO:0000269|PubMed:10369681}.
ESPN	B1AK53	ESPN	Espin (Autosomal recessive deafness type 36 protein) (Ectoplasmic specialization protein)	ESPN DFNB36 LP2654	854	DISEASE: Deafness, autosomal recessive, 36, with or without vestibular involvement (DFNB36) [MIM:609006]: A form of non-syndromic sensorineural hearing loss. Sensorineural deafness results from damage to the neural receptors of the inner ear, the nerve pathways to the brain, or the area of the brain that receives sound information. DFNB36 is characterized by prelingual, profound hearing loss, and…		SUBCELLULAR LOCATION: Cytoplasm, cytoskeleton {ECO:0000250|UniProtKB:Q9ET47}. Cell projection, stereocilium {ECO:0000250|UniProtKB:Q9ET47}. Cell projection, microvillus {ECO:0000250|UniProtKB:Q9ET47}.		actin filament binding [GO:0051015]; SH3 domain binding [GO:0017124]		FUNCTION: Multifunctional actin-bundling protein. Plays a major role in regulating the organization, dimension, dynamics and signaling capacities of the actin filament-rich microvilli in the mechanosensory and chemosensory cells. Required for the assembly and stabilization of the stereociliary parallel actin bundles. Plays a crucial role in the formation and maintenance of inner ear hair cell ste…
TGFBR3	Q03167	TGBR3	Transforming growth factor beta receptor type 3 (TGF-beta receptor type 3) (TGFR-3) (Betaglycan) (Transforming growth factor beta receptor III) (TGF-beta receptor type III)	TGFBR3	851			SUBCELLULAR LOCATION: Secreted. Secreted, extracellular space. Cell membrane {ECO:0000305}; Single-pass type I membrane protein {ECO:0000305}. Note=Exists both as a membrane-bound form and as soluble form in serum and in the extracellular matrix.		activin binding [GO:0048185]; coreceptor activity [GO:0015026]; fibroblast growth factor binding [GO:0017134]; glycosaminoglycan binding [GO:0005539]; heparin binding [GO:0008201]; PDZ domain binding [GO:0030165]; SMAD binding [GO:0046332]; transforming growth factor beta-activated receptor activity [GO:0005024]; transforming growth factor beta binding [GO:0050431]; transforming growth factor bet…		FUNCTION: Binds to TGF-beta. Could be involved in capturing and retaining TGF-beta for presentation to the signaling receptors.
C7orf72	A4D263	SPT48	Spermatogenesis-associated protein 48	SPATA48 C7orf72	438
IKZF1	Q13422	IKZF1	DNA-binding protein Ikaros (Ikaros family zinc finger protein 1) (Lymphoid transcription factor LyF-1)	IKZF1 IK1 IKAROS LYF1 ZNFN1A1	519	DISEASE: Note=Defects in IKZF1 are frequent occurrences (28.6%) in acute lymphoblasic leukemia (ALL). Such alterations or deletions lead to poor prognosis for ALL.; DISEASE: Note=Chromosomal aberrations involving IKZF1 are a cause of B-cell non-Hodgkin lymphomas (B-cell NHL). Translocation t(3;7)(q27;p12), with BCL6.; DISEASE: Immunodeficiency, common variable, 13 (CVID13) [MIM:616873]: A primary…	MUTAGEN 159 159 N->A: Abolishes binding to DNA and has diffuse nuclear localization. {ECO:0000269|PubMed:26981933}.; MUTAGEN 191 191 H->R: Abolishes binding to DNA and has diffuse nuclear localization. {ECO:0000269|PubMed:26981933}.	SUBCELLULAR LOCATION: Nucleus {ECO:0000269|PubMed:17135265, ECO:0000269|PubMed:21548011, ECO:0000269|PubMed:22106042, ECO:0000269|PubMed:23071339}. Note=In resting lymphocytes, distributed diffusely throughout the nucleus. Localizes to pericentromeric heterochromatin in proliferating cells. This localization requires DNA binding which is regulated by phosphorylation / dephosphorylation events. {E…	TISSUE SPECIFICITY: Abundantly expressed in thymus, spleen and peripheral blood Leukocytes and lymph nodes. Lower expression in bone marrow and small intestine. {ECO:0000269|PubMed:8543809, ECO:0000269|PubMed:8964602}.	DNA binding [GO:0003677]; DNA-binding transcription factor activity [GO:0003700]; DNA-binding transcription factor activity, RNA polymerase II-specific [GO:0000981]; metal ion binding [GO:0046872]; protein domain specific binding [GO:0019904]; transcription regulatory region DNA binding [GO:0044212]		FUNCTION: Transcription regulator of hematopoietic cell differentiation (PubMed:17934067). Binds gamma-satellite DNA (PubMed:17135265, PubMed:19141594). Plays a role in the development of lymphocytes, B- and T-cells. Binds and activates the enhancer (delta-A element) of the CD3-delta gene. Repressor of the TDT (fikzfterminal deoxynucleotidyltransferase) gene during thymocyte differentiation. Regu…
ZNF365	Q70YC4	TALAN	Talanin	ZNF365 KIAA0844	216	DISEASE: Uric acid nephrolithiasis (UAN) [MIM:605990]: A form of nephrolithiasis, a common multifactorial disease characterized by stones formation in the kidney and urinary tract. Nephrolithiasis is due to supersaturation of the urine by stone-forming constituents, including calcium, oxalate and uric acid. Crystals or foreign bodies can act as nidi, upon which ions from the supersaturated urine …			TISSUE SPECIFICITY: Isoform 4 is expressed in placenta, lung, kidney and pancreas. {ECO:0000269|PubMed:12740763}.	protein homodimerization activity [GO:0042803]		FUNCTION: May play a role in uric acid excretion.
ZNF365	Q70YC5	ZN365	Protein ZNF365 (DISC1-binding zinc-finger protein) (Protein su48)	ZNF365 DBZ KIAA0844	407			SUBCELLULAR LOCATION: Cytoplasm, cytoskeleton, microtubule organizing center, centrosome {ECO:0000269|PubMed:16617106}. Note=localizes to the centrosome at all stages of the cell cycle. {ECO:0000269|PubMed:16617106}.	TISSUE SPECIFICITY: Isoform 1 is expressed in brain. Isoform 2 is expressed in placenta and at low level in lung and liver. Isoform 3 is expressed in kidney and pancreas. Isoform 1 is expressed exclusively in brain (PubMed:17389905). {ECO:0000269|PubMed:12740763, ECO:0000269|PubMed:17389905}.	identical protein binding [GO:0042802]; metal ion binding [GO:0046872]		FUNCTION: Involved in the regulation of neurogenesis. Negatively regulates neurite outgrowth (PubMed:17389905). Involved in the morphogenesis of basket cells in the somatosensory cortex during embryogenesis. Involved in the positive regulation of oligodendrocyte differentiation during postnatal growth. Involved in dendritic arborization, morphogenesis of spine density dendrite, and establishment …
ADO	Q96SZ5	AEDO	2-aminoethanethiol dioxygenase (EC 1.13.11.19) (Cysteamine dioxygenase)	ADO C10orf22	270					cysteamine dioxygenase activity [GO:0047800]; metal ion binding [GO:0046872]
FCRL3	Q96P31	FCRL3	Fc receptor-like protein 3 (FcR-like protein 3) (FcRL3) (Fc receptor homolog 3) (FcRH3) (IFGP family protein 3) (hIFGP3) (Immune receptor translocation-associated protein 3) (SH2 domain-containing phosphatase anchor protein 2) (CD antigen CD307c)	FCRL3 FCRH3 IFGP3 IRTA3 SPAP2	734	DISEASE: Rheumatoid arthritis (RA) [MIM:180300]: An inflammatory disease with autoimmune features and a complex genetic component. It primarily affects the joints and is characterized by inflammatory changes in the synovial membranes and articular structures, widespread fibrinoid degeneration of the collagen fibers in mesenchymal tissues, and by atrophy and rarefaction of bony structures. {ECO:00…	MUTAGEN 650 650 Y->F: No effect on inhibition of cell death. No effect on interaction with INPP5D, PTPN6 and PTPN11. Loss of phosphorylation, calcium influx inhibition and interaction with INPP5D, PTPN6 and PTPN11; when associated with F-662; F-692 and F-722. Alters binding with SYK and ZAP70; when associated with F-662. Decreases calcium influx inhibition; when associated with F-662 and F-722. D…	SUBCELLULAR LOCATION: Cell membrane {ECO:0000269|PubMed:16849395, ECO:0000269|PubMed:20190142}; Single-pass type I membrane protein {ECO:0000269|PubMed:16849395}.	TISSUE SPECIFICITY: Primarily expressed in secondary lymphoid tissues by mature subsets of B-cells. Low expression on transitional b-cells which increases to higher surface expression on mature and memory B-cells with innate-like features (at protein level) (PubMed:23857366). Expressed a low levels in naive and germinal center B-cells but also expressed in NK cells (at protein level). Expressed i…	kinase binding [GO:0019900]; phosphatase binding [GO:0019902]; protein phosphatase binding [GO:0019903]; protein tyrosine kinase binding [GO:1990782]		FUNCTION: Promotes TLR9-induced B-cell proliferation, activation and survival but inhibits antibody production and suppresses plasma cell differentiation. Enhances activation of NF-kappa-B and MAPK signaling pathways in TLR9 stimulated B-cells (PubMed:23857366). Has inhibitory potentional on B-cell receptor (BCR)-mediated signaling, possibly through association with SH2 domain-containing phosphat…
FCRL2	Q6BAA4	FCRLB	Fc receptor-like B (Fc receptor homolog expressed in B-cells protein 2) (FREB-2) (Fc receptor-like and mucin-like protein 2) (Fc receptor-like protein 2) (Fc receptor-related protein Y) (FcRY)	FCRLB FCRL2 FCRLM2 FCRY FREB2	426			SUBCELLULAR LOCATION: Cytoplasm {ECO:0000269|PubMed:15551350, ECO:0000269|PubMed:15676285, ECO:0000269|PubMed:15815692}. Endoplasmic reticulum {ECO:0000305|PubMed:15815692}. Note=Seems not to be secreted. {ECO:0000269|PubMed:15676285}.	TISSUE SPECIFICITY: Expressed at low levels. Expressed in B-lymphocytes. Detected in tonsil, lung, kidney, spleen and placenta. Expressed by a small subset of germinal center B-cells in tonsils and by melanocytes (at protein level). {ECO:0000269|PubMed:15551350, ECO:0000269|PubMed:15676285, ECO:0000269|PubMed:15815692, ECO:0000269|PubMed:16263223}.
FCRL2	Q96LA5	FCRL2	Fc receptor-like protein 2 (FcR-like protein 2) (FcRL2) (Fc receptor homolog 2) (FcRH2) (IFGP family protein 4) (Immunoglobulin receptor translocation-associated protein 4) (SH2 domain-containing phosphatase anchor protein 1) (CD antigen CD307b)	FCRL2 FCRH2 IFGP4 IRTA4 SPAP1 UNQ9236/PRO31998	508			SUBCELLULAR LOCATION: Cell membrane {ECO:0000269|PubMed:16849395}; Single-pass type I membrane protein {ECO:0000269|PubMed:16849395}.	TISSUE SPECIFICITY: Expressed in the secondary lymphoid organs, spleen and lymph node. Expression is limited to the mature B-cell lines. Highly expressed in CD19 and within the mantle zones of the tonsil tissue. Isoform 2 is expressed in the spleen, peripheral blood and bone marrow. Isoform 2 and isoform 4 are expressed in B-cell lines. Preferentially expressed in memory B-cells (at protein level…	SH3/SH2 adaptor activity [GO:0005070]		FUNCTION: May have an regulatory role in normal and neoplastic b-cell development. {ECO:0000269|PubMed:11493702}.
SOCS1	O15524	SOCS1	Suppressor of cytokine signaling 1 (SOCS-1) (JAK-binding protein) (JAB) (STAT-induced STAT inhibitor 1) (SSI-1) (Tec-interacting protein 3) (TIP-3)	SOCS1 SSI1 TIP3	211			SUBCELLULAR LOCATION: Nucleus {ECO:0000269|PubMed:16410555}. Cytoplasmic vesicle {ECO:0000269|PubMed:16410555}. Note=Detected in perinuclear cytoplasmic vesicles upon interaction with FGFR3.	TISSUE SPECIFICITY: Expressed in all tissues with high expression in spleen, small intestine and peripheral blood leukocytes.	1-phosphatidylinositol-3-kinase regulator activity [GO:0046935]; insulin-like growth factor receptor binding [GO:0005159]; kinase inhibitor activity [GO:0019210]; protein kinase binding [GO:0019901]; protein kinase inhibitor activity [GO:0004860]		FUNCTION: SOCS family proteins form part of a classical negative feedback system that regulates cytokine signal transduction. SOCS1 is involved in negative regulation of cytokines that signal through the JAK/STAT3 pathway. Through binding to JAKs, inhibits their kinase activity. In vitro, also suppresses Tec protein-tyrosine activity. Appears to be a major regulator of signaling by interleukin 6 …
TNP2	Q05952	STP2	Nuclear transition protein 2 (TP-2) (TP2)	TNP2	138			SUBCELLULAR LOCATION: Nucleus {ECO:0000250|UniProtKB:P11378}. Chromosome {ECO:0000250|UniProtKB:P11378}. Note=Loaded onto the nucleosomes of condensing spermatids (By similarity). Nuclear import is ATP-dependent and nucleolar localization requires the protein to be phosphorylated (By similarity). {ECO:0000250|UniProtKB:P11101, ECO:0000250|UniProtKB:P11378}.	TISSUE SPECIFICITY: Expressed by spermatids (at protein level). {ECO:0000269|PubMed:9809674}.	DNA binding [GO:0003677]; zinc ion binding [GO:0008270]		FUNCTION: Plays a key role in the replacement of histones to protamine in the elongating spermatids of mammals. In condensing spermatids, loaded onto the nucleosomes, where it promotes the recruitment and processing of protamines, which are responsible for histone eviction. {ECO:0000250|UniProtKB:P11378}.
PLEK	P08567	PLEK	Pleckstrin (Platelet 47 kDa protein) (p47)	PLEK P47	350					DNA-binding transcription factor activity, RNA polymerase II-specific [GO:0000981]; phosphatidylinositol-3,4-bisphosphate binding [GO:0043325]; protein homodimerization activity [GO:0042803]; protein kinase C binding [GO:0005080]	1PLS;1W4M;1X05;1XX0;1ZM0;2CSO;2I5C;2I5F;	FUNCTION: Major protein kinase C substrate of platelets.
FBXO48	Q5FWF7	FBX48	F-box only protein 48	FBXO48 FBX48	155					ubiquitin-protein transferase activity [GO:0004842]
CD48	P09326	CD48	CD48 antigen (B-lymphocyte activation marker BLAST-1) (BCM1 surface antigen) (Leukocyte antigen MEM-102) (SLAM family member 2) (SLAMF2) (Signaling lymphocytic activation molecule 2) (TCT.1) (CD antigen CD48)	CD48 BCM1 BLAST1	243			SUBCELLULAR LOCATION: Cell membrane {ECO:0000269|PubMed:1999351}; Lipid-anchor, GPI-anchor {ECO:0000269|PubMed:1999351}.		antigen binding [GO:0003823]; signaling receptor activity [GO:0038023]	2EDO;	FUNCTION: Ligand for CD2. Might facilitate interaction between activated lymphocytes. Probably involved in regulating T-cell activation.
SLAMF7	Q9NQ25	SLAF7	SLAM family member 7 (CD2 subset 1) (CD2-like receptor-activating cytotoxic cells) (CRACC) (Membrane protein FOAP-12) (Novel Ly9) (Protein 19A) (CD antigen CD319)	SLAMF7 CS1 UNQ576/PRO1138	335			SUBCELLULAR LOCATION: Membrane; Single-pass type I membrane protein.	TISSUE SPECIFICITY: Expressed in spleen, lymph node, peripheral blood leukocytes, bone marrow, small intestine, stomach, appendix, lung and trachea. Expression was detected in NK cells, activated B-cells, NK-cell line but not in promyelocytic, B-, or T-cell lines. Expressed in monocytes. Isoform 3 is expressed at much lower level than isoform 1. {ECO:0000269|PubMed:11220635, ECO:0000269|PubMed:11…	identical protein binding [GO:0042802]		FUNCTION: Self-ligand receptor of the signaling lymphocytic activation molecule (SLAM) family. SLAM receptors triggered by homo- or heterotypic cell-cell interactions are modulating the activation and differentiation of a wide variety of immune cells and thus are involved in the regulation and interconnection of both innate and adaptive immune response. Activities are controlled by presence or ab…
SLC9B1	Q4ZJI4	SL9B1	Sodium/hydrogen exchanger 9B1 (Na(+)/H(+) exchanger-like domain-containing protein 1) (NHE domain-containing protein 1) (Sodium/hydrogen exchanger-like domain-containing protein 1) (Solute carrier family 9, subfamily B member 1)	SLC9B1 NHA1 NHEDC1	515			SUBCELLULAR LOCATION: Cell projection, cilium, flagellum membrane {ECO:0000250|UniProtKB:Q8C0X2}; Multi-pass membrane protein {ECO:0000255}.	TISSUE SPECIFICITY: Expressed only in the testis. {ECO:0000269|PubMed:16850186}.	sodium:proton antiporter activity [GO:0015385]		FUNCTION: Sperm-specific Na(+)/H(+) exchanger involved in intracellular pH regulation of spermatozoa. Involved in sperm motility and fertility. {ECO:0000250|UniProtKB:Q8C0X2}.
ZNHIT3	Q15649	ZNHI3	Zinc finger HIT domain-containing protein 3 (HNF-4a coactivator) (Thyroid hormone receptor interactor 3) (Thyroid receptor-interacting protein 3) (TR-interacting protein 3) (TRIP-3)	ZNHIT3 TRIP3	155	DISEASE: PEHO syndrome (PEHO) [MIM:260565]: An autosomal recessive syndrome characterized by progressive encephalopathy, lack of psychomotor development, severe mental retardation, early onset epileptic seizures, optic nerve/cerebellar atrophy, pedal edema, and early death. {ECO:0000269|PubMed:28335020}. Note=The disease is caused by mutations affecting the gene represented in this entry.		SUBCELLULAR LOCATION: Cytoplasm {ECO:0000269|PubMed:28335020}. Nucleus {ECO:0000269|PubMed:28335020}.		metal ion binding [GO:0046872]; thyroid hormone receptor binding [GO:0046966]	2YQQ;5L85;
JAK1	P23458	JAK1	Tyrosine-protein kinase JAK1 (EC 2.7.10.2) (Janus kinase 1) (JAK-1)	JAK1 JAK1A JAK1B	1154			SUBCELLULAR LOCATION: Endomembrane system; Peripheral membrane protein. Note=Wholly intracellular, possibly membrane associated.	TISSUE SPECIFICITY: Expressed at higher levels in primary colon tumors than in normal colon tissue. The expression level in metastatic colon tumors is comparable to the expression level in normal colon tissue. {ECO:0000269|PubMed:7896447}.	ATP binding [GO:0005524]; CCR5 chemokine receptor binding [GO:0031730]; growth hormone receptor binding [GO:0005131]; metal ion binding [GO:0046872]; non-membrane spanning protein tyrosine kinase activity [GO:0004715]; protein phosphatase binding [GO:0019903]; protein tyrosine kinase activity [GO:0004713]; Ras guanyl-nucleotide exchange factor activity [GO:0005088]; ubiquitin protein ligase bindi…	3EYG;3EYH;4E4L;4E4N;4E5W;4EHZ;4EI4;4FK6;4GS0;4I5C;4IVB;4IVC;4IVD;4K6Z;4K77;4L00;4L01;5E1E;5HX8;5IXD;5IXI;5KHW;5KHX;5L04;5WO4;6AAH;6BBU;6C7Y;6DBN;	FUNCTION: Tyrosine kinase of the non-receptor type, involved in the IFN-alpha/beta/gamma signal pathway (PubMed:7615558). Kinase partner for the interleukin (IL)-2 receptor (PubMed:11909529). {ECO:0000269|PubMed:11909529, ECO:0000269|PubMed:7615558}.
LCK	P06239	LCK	Tyrosine-protein kinase Lck (EC 2.7.10.2) (Leukocyte C-terminal Src kinase) (LSK) (Lymphocyte cell-specific protein-tyrosine kinase) (Protein YT16) (Proto-oncogene Lck) (T cell-specific protein-tyrosine kinase) (p56-LCK)	LCK	509	DISEASE: Note=A chromosomal aberration involving LCK is found in leukemias. Translocation t(1;7)(p34;q34) with TCRB.; DISEASE: Immunodeficiency 22 (IMD22) [MIM:615758]: A primary immunodeficiency characterized by T-cell dysfunction. Affected individuals present with lymphopenia, recurrent infections, severe diarrhea, and failure to thrive. {ECO:0000269|PubMed:22985903}. Note=The disease is caused…	MUTAGEN 59 59 S->E: Allows interaction with SQSTM1. {ECO:0000269|PubMed:8618896}.; MUTAGEN 154 154 R->K: No effect on interaction with SQSTM1. {ECO:0000269|PubMed:8618896}.	SUBCELLULAR LOCATION: Cytoplasm {ECO:0000269|PubMed:12218089}. Cell membrane {ECO:0000269|PubMed:12218089}; Lipid-anchor {ECO:0000269|PubMed:12218089}; Cytoplasmic side {ECO:0000269|PubMed:12218089}. Note=Present in lipid rafts in an inactive form.	TISSUE SPECIFICITY: Expressed specifically in lymphoid cells.	ATPase binding [GO:0051117]; ATP binding [GO:0005524]; CD4 receptor binding [GO:0042609]; CD8 receptor binding [GO:0042610]; identical protein binding [GO:0042802]; kinase activity [GO:0016301]; non-membrane spanning protein tyrosine kinase activity [GO:0004715]; phosphatidylinositol 3-kinase binding [GO:0043548]; phosphatidylinositol-4,5-bisphosphate 3-kinase activity [GO:0046934]; phosphotyrosi…	1BHF;1BHH;1CWD;1CWE;1FBZ;1H92;1IJR;1KIK;1LCJ;1LCK;1LKK;1LKL;1Q68;1Q69;1QPC;1QPD;1QPE;1QPJ;1X27;2IIM;2OF2;2OF4;2OFU;2OFV;2OG8;2PL0;2ZM1;2ZM4;2ZYB;3AC1;3AC2;3AC3;3AC4;3AC5;3AC8;3ACJ;3ACK;3AD4;3AD5;3AD6;3B2W;3BRH;3BYM;3BYO;3BYS;3BYU;3KMM;3KXZ;3LCK;3MPM;4C3F;4D8K;5MTM;5MTN;	FUNCTION: Non-receptor tyrosine-protein kinase that plays an essential role in the selection and maturation of developing T-cells in the thymus and in the function of mature T-cells. Plays a key role in T-cell antigen receptor (TCR)-linked signal transduction pathways. Constitutively associated with the cytoplasmic portions of the CD4 and CD8 surface receptors. Association of the TCR with a pepti…
TRAF3	Q13114	TRAF3	TNF receptor-associated factor 3 (EC 2.3.2.27) (CAP-1) (CD40 receptor-associated factor 1) (CRAF1) (CD40-binding protein) (CD40BP) (LMP1-associated protein 1) (LAP1) (RING-type E3 ubiquitin transferase TRAF3)	TRAF3 CAP1 CRAF1	568	DISEASE: Encephalopathy, acute, infection-induced, Herpes-specific, 5 (IIAE5) [MIM:614849]: A rare complication of human herpesvirus 1 (HHV-1) infection, occurring in only a small minority of HHV-1 infected individuals. It is characterized by hemorrhagic necrosis of parts of the temporal and frontal lobes. Onset is over several days and involves fever, headache, seizures, stupor, and often coma, …	MUTAGEN 441 441 Y->A: Abolishes interaction with RNF216; when associated with A-443. {ECO:0000269|PubMed:19893624}.; MUTAGEN 443 443 Q->A: Abolishes interaction with RNF216; when associated with A-441. {ECO:0000269|PubMed:19893624}.; MUTAGEN 459 459 Y->A: Abolishes interaction with LTBR, CD40 and TANK. {ECO:0000269|PubMed:14517219}.; MUTAGEN 512 512 F->E: Abolishes interaction with LTBR, CD40 and…	SUBCELLULAR LOCATION: Cytoplasm {ECO:0000305}. Endosome {ECO:0000250|UniProtKB:Q60803}. Mitochondrion. Note=Undergoes endocytosis together with TLR4 upon LPS signaling (By similarity). Associated with mitochondria in response to virus. {ECO:0000250|UniProtKB:Q60803}.		protein kinase binding [GO:0019901]; protein phosphatase binding [GO:0019903]; thioesterase binding [GO:0031996]; tumor necrosis factor receptor binding [GO:0005164]; ubiquitin protein ligase binding [GO:0031625]; ubiquitin-protein transferase activity [GO:0004842]; zinc ion binding [GO:0008270]	1FLK;1FLL;1KZZ;1L0A;1RF3;1ZMS;2ECY;2GKW;	FUNCTION: Regulates pathways leading to the activation of NF-kappa-B and MAP kinases, and plays a central role in the regulation of B-cell survival. Part of signaling pathways leading to the production of cytokines and interferon. Required for normal antibody isotype switching from IgM to IgG. Plays a role T-cell dependent immune responses. Plays a role in the regulation of antiviral responses. I…
MTHFR	P42898	MTHR	Methylenetetrahydrofolate reductase (EC 1.5.1.20)	MTHFR	656	DISEASE: Methylenetetrahydrofolate reductase deficiency (MTHFRD) [MIM:236250]: Autosomal recessive disorder with a wide range of features including homocysteinuria, homocysteinemia [MIM:603174], developmental delay, severe mental retardation, perinatal death, psychiatric disturbances, and later-onset neurodegenerative disorders. {ECO:0000269|PubMed:10679944, ECO:0000269|PubMed:20236116, ECO:00002…				FAD binding [GO:0071949]; flavin adenine dinucleotide binding [GO:0050660]; methylenetetrahydrofolate reductase (NAD(P)H) activity [GO:0004489]; modified amino acid binding [GO:0072341]; NADP binding [GO:0050661]; protein-containing complex binding [GO:0044877]	6FCX;	FUNCTION: Catalyzes the conversion of 5,10-methylenetetrahydrofolate to 5-methyltetrahydrofolate, a co-substrate for homocysteine remethylation to methionine. {ECO:0000269|PubMed:25736335}.
SOX8	P57073	SOX8	Transcription factor SOX-8	SOX8	446			SUBCELLULAR LOCATION: Nucleus {ECO:0000255|PROSITE-ProRule:PRU00267}.		DNA binding [GO:0003677]; DNA-binding transcription activator activity, RNA polymerase II-specific [GO:0001228]; DNA-binding transcription factor activity, RNA polymerase II-specific [GO:0000981]; protein heterodimerization activity [GO:0046982]; RNA polymerase II core promoter sequence-specific DNA binding [GO:0000979]; transcription factor binding [GO:0008134]		FUNCTION: May play a role in central nervous system, limb and facial development. May be involved in male sex determination. Binds the consensus motif 5'-[AT][AT]CAA[AT]G-3' (By similarity). {ECO:0000250}.
SSTR5	P35346	SSR5	Somatostatin receptor type 5 (SS-5-R) (SS5-R) (SS5R)	SSTR5	364			SUBCELLULAR LOCATION: Cell membrane; Multi-pass membrane protein.	TISSUE SPECIFICITY: Adult pituitary gland, heart, small intestine, adrenal gland, cerebellum and fetal hypothalamus. No expression in fetal or adult kidney, liver, pancreas, uterus, spleen, lung, thyroid or ovary. {ECO:0000269|PubMed:12072395, ECO:0000269|PubMed:7908405, ECO:0000269|PubMed:8078491}.	G protein-coupled receptor activity [GO:0004930]; neuropeptide binding [GO:0042923]; somatostatin receptor activity [GO:0004994]		FUNCTION: Receptor for somatostatin 28 and to a lesser extent for somatostatin-14. The activity of this receptor is mediated by G proteins which inhibit adenylyl cyclase. Increases cell growth inhibition activity of SSTR2 following heterodimerization. {ECO:0000269|PubMed:12072395, ECO:0000269|PubMed:7908405, ECO:0000269|PubMed:8078491, ECO:0000269|PubMed:8373420}.
ANKRD55	Q3KP44	ANR55	Ankyrin repeat domain-containing protein 55	ANKRD55	614
GFI1	Q99684	GFI1	Zinc finger protein Gfi-1 (Growth factor independent protein 1) (Zinc finger protein 163)	GFI1 ZNF163	422	DISEASE: Neutropenia, severe congenital 2, autosomal dominant (SCN2) [MIM:613107]: A disorder of hematopoiesis characterized by maturation arrest of granulopoiesis at the level of promyelocytes with peripheral blood absolute neutrophil counts below 0.5 x 10(9)/l and early onset of severe bacterial infections. {ECO:0000269|PubMed:12778173}. Note=The disease is caused by mutations affecting the gen…	MUTAGEN 2 2 P->A: Abrogates transcriptional repression. {ECO:0000269|PubMed:17197705}.	SUBCELLULAR LOCATION: Nucleus {ECO:0000269|PubMed:11060035, ECO:0000269|PubMed:12874834, ECO:0000269|PubMed:18805794, ECO:0000269|PubMed:20547752, ECO:0000269|PubMed:8754800}. Note=Colocalizes with PIAS3 and RUNX1T1 in nuclear dots.		DNA-binding transcription factor activity [GO:0003700]; DNA-binding transcription factor activity, RNA polymerase II-specific [GO:0000981]; metal ion binding [GO:0046872]; proximal promoter DNA-binding transcription repressor activity, RNA polymerase II-specific [GO:0001078]; transcription regulatory region DNA binding [GO:0044212]		FUNCTION: Transcription repressor essential for hematopoiesis. Functions in a cell-context and development-specific manner. Binds to 5'-TAAATCAC[AT]GCA-3' in the promoter region of a large number of genes. Component of several complexes, including the EHMT2-GFI1-HDAC1, AJUBA-GFI1-HDAC1 and RCOR-GFI-KDM1A-HDAC complexes, that suppress, via histone deacetylase (HDAC) recruitment, a number of genes …
SATB1	Q01826	SATB1	DNA-binding protein SATB1 (Special AT-rich sequence-binding protein 1)	SATB1	763		MUTAGEN 29 29 K->A: Loss of nuclear localization, cytoplasmic. {ECO:0000269|PubMed:15970696}.; MUTAGEN 32 32 R->A: Loss of nuclear localization, cytoplasmic. {ECO:0000269|PubMed:15970696}.; MUTAGEN 34 34 E->A: Normal nuclear localization. {ECO:0000269|PubMed:15970696}.; MUTAGEN 36 36 N->A: Normal nuclear localization. {ECO:0000269|PubMed:15970696}.; MUTAGEN 136 136 K->A,Q,R: No acetylation. {ECO:…	SUBCELLULAR LOCATION: Nucleus matrix. Nucleus, PML body. Note=Organized into a cage-like network anchoring loops of heterochromatin and tethering specialized DNA sequences. When sumoylated, localized in promyelocytic leukemia nuclear bodies (PML NBs).	TISSUE SPECIFICITY: Expressed predominantly in thymus. {ECO:0000269|PubMed:1505028}.	chromatin binding [GO:0003682]; DNA-binding transcription factor activity, RNA polymerase II-specific [GO:0000981]; DNA-binding transcription repressor activity, RNA polymerase II-specific [GO:0001227]; double-stranded DNA binding [GO:0003690]; RNA polymerase II regulatory region sequence-specific DNA binding [GO:0000977]; sequence-specific DNA binding [GO:0043565]	1YSE;2L1P;2MW8;2O49;2O4A;3NZL;3TUO;	FUNCTION: Crucial silencing factor contributing to the initiation of X inactivation mediated by Xist RNA that occurs during embryogenesis and in lymphoma (By similarity). Binds to DNA at special AT-rich sequences, the consensus SATB1-binding sequence (CSBS), at nuclear matrix- or scaffold-associated regions. Thought to recognize the sugar-phosphate structure of double-stranded DNA. Transcriptiona…
KCNH8	Q96L42	KCNH8	Potassium voltage-gated channel subfamily H member 8 (ELK1) (hElk1) (Ether-a-go-go-like potassium channel 3) (ELK channel 3) (ELK3) (Voltage-gated potassium channel subunit Kv12.1)	KCNH8	1107			SUBCELLULAR LOCATION: Membrane; Multi-pass membrane protein.	TISSUE SPECIFICITY: Primarily expressed in the nervous system. {ECO:0000269|PubMed:12890647}.	phosphorelay sensor kinase activity [GO:0000155]; voltage-gated potassium channel activity [GO:0005249]		FUNCTION: Pore-forming (alpha) subunit of voltage-gated potassium channel. Elicits a slowly activating, outward rectifying current. Channel properties may be modulated by cAMP and subunit assembly.
TCF7	P36402	TCF7	Transcription factor 7 (TCF-7) (T-cell-specific transcription factor 1) (T-cell factor 1) (TCF-1)	TCF7 TCF1	384			SUBCELLULAR LOCATION: Nucleus.	TISSUE SPECIFICITY: Predominantly expressed in T-cells. Also detected in proliferating intestinal epithelial cells and in the basal epithelial cells of mammary gland epithelium. {ECO:0000269|PubMed:10489374}.	beta-catenin binding [GO:0008013]; DNA-binding transcription factor activity, RNA polymerase II-specific [GO:0000981]; DNA-binding transcription repressor activity, RNA polymerase II-specific [GO:0001227]; RNA polymerase II proximal promoter sequence-specific DNA binding [GO:0000978]; sequence-specific DNA binding [GO:0043565]; transcription regulatory region DNA binding [GO:0044212]		FUNCTION: Transcriptional activator involved in T-cell lymphocyte differentiation. Necessary for the survival of CD4(+) CD8(+) immature thymocytes. Isoforms lacking the N-terminal CTNNB1 binding domain cannot fulfill this role. Binds to the T-lymphocyte-specific enhancer element (5'-WWCAAAG-3') found in the promoter of the CD3E gene. May also act as feedback transcriptional repressor of CTNNB1 an…
MAF	O75444	MAF	Transcription factor Maf (Proto-oncogene c-Maf) (V-maf musculoaponeurotic fibrosarcoma oncogene homolog)	MAF	373	DISEASE: Note=A chromosomal aberration involving MAF is found in some forms of multiple myeloma (MM). Translocation t(14;16)(q32.3;q23) with an IgH locus.; DISEASE: Cataract 21, multiple types (CTRCT21) [MIM:610202]: An opacification of the crystalline lens of the eye that frequently results in visual impairment or blindness. Opacities vary in morphology, are often confined to a portion of the le…		SUBCELLULAR LOCATION: Nucleus {ECO:0000255|PROSITE-ProRule:PRU00978}.	TISSUE SPECIFICITY: Expressed in endothelial cells. {ECO:0000269|PubMed:17897790}.	DNA-binding transcription factor activity [GO:0003700]; DNA-binding transcription factor activity, RNA polymerase II-specific [GO:0000981]; proximal promoter DNA-binding transcription activator activity, RNA polymerase II-specific [GO:0001077]; RNA polymerase II proximal promoter sequence-specific DNA binding [GO:0000978]; sequence-specific DNA binding [GO:0043565]		FUNCTION: Acts as a transcriptional activator or repressor. Involved in embryonic lens fiber cell development. Recruits the transcriptional coactivators CREBBP and/or EP300 to crystallin promoters leading to up-regulation of crystallin gene during lens fiber cell differentiation. Activates the expression of IL4 in T helper 2 (Th2) cells. Increases T-cell susceptibility to apoptosis by interacting…
SLC2A4RG	Q9NR83	S2A4R	SLC2A4 regulator (GLUT4 enhancer factor) (GEF) (Huntington disease gene regulatory region-binding protein 1) (HDBP-1)	SLC2A4RG HDBP1	387		MUTAGEN 257 257 L->A: Nuclear; when associated with A-260. {ECO:0000269|PubMed:14625278}.; MUTAGEN 260 260 L->A: Nuclear; when associated with A-257. {ECO:0000269|PubMed:14625278}.; MUTAGEN 273 273 F->A: Cytoplasmic; when associated with A-276. {ECO:0000269|PubMed:14625278}.; MUTAGEN 276 276 L->A: Cytoplasmic; when associated with A-273. {ECO:0000269|PubMed:14625278}.	SUBCELLULAR LOCATION: Cytoplasm. Nucleus. Note=Shuttles between the cytoplasm and the nucleus.	TISSUE SPECIFICITY: According to PubMed:14630949, expressed in heart, skeletal muscle, liver, kidney and pancreas; undetectable in lung, placenta or brain. According to PubMed:14625278, ubiquitously expressed, with lowest expression in brain and ileum. {ECO:0000269|PubMed:14625278, ECO:0000269|PubMed:14630949}.	DNA binding [GO:0003677]; DNA-binding transcription factor activity [GO:0003700]; metal ion binding [GO:0046872]		FUNCTION: Transcription factor involved in SLC2A4 and HD gene transactivation. Binds to the consensus sequence 5'-GCCGGCG-3'. {ECO:0000269|PubMed:14625278, ECO:0000269|PubMed:14630949}.
VANGL2	Q9ULK5	VANG2	Vang-like protein 2 (Loop-tail protein 1 homolog) (Strabismus 1) (Van Gogh-like protein 2)	VANGL2 KIAA1215 STB1	521	DISEASE: Neural tube defects (NTD) [MIM:182940]: Congenital malformations of the central nervous system and adjacent structures related to defective neural tube closure during the first trimester of pregnancy. Failure of neural tube closure can occur at any level of the embryonic axis. Common NTD forms include anencephaly, myelomeningocele and spina bifida, which result from the failure of fusion…		SUBCELLULAR LOCATION: Cell membrane {ECO:0000250}; Multi-pass membrane protein {ECO:0000250}.				FUNCTION: Involved in the control of early morphogenesis and patterning of both axial midline structures and the development of neural plate. Plays a role in the regulation of planar cell polarity, particularly in the orientation of stereociliary bundles in the cochlea. Required for polarization and movement of myocardializing cells in the outflow tract and seems to act via RHOA signaling to regu…
NR1D1	P20393	NR1D1	Nuclear receptor subfamily 1 group D member 1 (Rev-erbA-alpha) (V-erbA-related protein 1) (EAR-1)	NR1D1 EAR1 HREV THRAL	614			SUBCELLULAR LOCATION: Nucleus. Cytoplasm {ECO:0000250}. Cell projection, dendrite {ECO:0000250}. Cell projection, dendritic spine {ECO:0000250}. Note=Localizes to the cytoplasm, dendrites and dendritic spine in the presence of OPHN1. {ECO:0000250}.	TISSUE SPECIFICITY: Widely expressed. Expressed at high levels in the liver, adipose tissue, skeletal muscle and brain. Also expressed in endothelial cells (ECs), vascular smooth muscle cells (VSMCs) and macrophages. Expression oscillates diurnally in the suprachiasmatic nucleus (SCN) of the hypothalamus as well as in peripheral tissues. Expression increases during the differentiation of pre-adip…	DNA-binding transcription factor activity, RNA polymerase II-specific [GO:0000981]; E-box binding [GO:0070888]; heme binding [GO:0020037]; nuclear receptor activity [GO:0004879]; nuclear receptor transcription coactivator activity [GO:0030374]; proximal promoter DNA-binding transcription repressor activity, RNA polymerase II-specific [GO:0001078]; RNA polymerase II proximal promoter sequence-spec…	1A6Y;1EF6;1GA5;1HLZ;3N00;	FUNCTION: Transcriptional repressor which coordinates circadian rhythm and metabolic pathways in a heme-dependent manner. Integral component of the complex transcription machinery that governs circadian rhythmicity and forms a critical negative limb of the circadian clock by directly repressing the expression of core clock components ARTNL/BMAL1, CLOCK and CRY1. Also regulates genes involved in m…
BATF3	Q9NR55	BATF3	Basic leucine zipper transcriptional factor ATF-like 3 (B-ATF-3) (21 kDa small nuclear factor isolated from T-cells) (Jun dimerization protein p21SNFT)	BATF3 SNFT	127			SUBCELLULAR LOCATION: Nucleus {ECO:0000255|PROSITE-ProRule:PRU00978, ECO:0000269|PubMed:12087103}.		DNA-binding transcription factor activity [GO:0003700]; DNA-binding transcription factor activity, RNA polymerase II-specific [GO:0000981]; proximal promoter DNA-binding transcription repressor activity, RNA polymerase II-specific [GO:0001078]; RNA polymerase II proximal promoter sequence-specific DNA binding [GO:0000978]; transcription corepressor activity [GO:0003714]		FUNCTION: AP-1 family transcription factor that controls the differentiation of CD8(+) thymic conventional dendritic cells in the immune system. Required for development of CD8-alpha(+) classical dendritic cells (cDCs) and related CD103(+) dendritic cells that cross-present antigens to CD8 T-cells and produce interleukin-12 (IL12) in response to pathogens (By similarity). Acts via the formation o…
NSL1	Q7Z3B3	KANL1	KAT8 regulatory NSL complex subunit 1 (MLL1/MLL complex subunit KANSL1) (MSL1 homolog 1) (hMSL1v1) (NSL complex protein NSL1) (Non-specific lethal 1 homolog)	KANSL1 CENP-36 KIAA1267 MSL1V1 NSL1	1105		MUTAGEN 852 855 RRRR->AAAA: Abolishes KAT8 histone acetyltransferase activity. {ECO:0000269|PubMed:22547026}.; MUTAGEN 856 859 GESS->AAAA: Strongly reduces KAT8 histone acetyltransferase activity. {ECO:0000269|PubMed:22547026}.; MUTAGEN 860 863 FDIN->AAAA: Strongly reduces KAT8 histone acetyltransferase activity. {ECO:0000269|PubMed:22547026}.; MUTAGEN 864 867 NIVI->AAAA: Abolishes KAT8 histone a…	SUBCELLULAR LOCATION: Nucleus {ECO:0000269|PubMed:20018852}. Nucleus. Chromosome, centromere, kinetochore {ECO:0000269|PubMed:20813266}.	TISSUE SPECIFICITY: Expressed in the brain. {ECO:0000269|PubMed:11641718}.	histone acetyltransferase binding [GO:0035035]	4CY1;4CY2;	FUNCTION: As part of the NSL complex it is involved in acetylation of nucleosomal histone H4 on several lysine residues and therefore may be involved in the regulation of transcription. {ECO:0000269|PubMed:20018852, ECO:0000269|PubMed:22547026}.
NSL1	Q96IY1	NSL1	Kinetochore-associated protein NSL1 homolog	NSL1 C1orf48 DC31 DC8 MIS14	281			SUBCELLULAR LOCATION: Nucleus {ECO:0000269|PubMed:15502821, ECO:0000269|PubMed:16585270}. Chromosome, centromere, kinetochore {ECO:0000269|PubMed:15502821, ECO:0000269|PubMed:16585270}. Note=Associated with the kinetochore (PubMed:15502821, PubMed:16585270).			4NF9;5LSI;5LSJ;5LSK;	FUNCTION: Part of the MIS12 complex which is required for normal chromosome alignment and segregation and kinetochore formation during mitosis. {ECO:0000269|PubMed:16585270}.
MYBPC3	Q14896	MYPC3	Myosin-binding protein C, cardiac-type (Cardiac MyBP-C) (C-protein, cardiac muscle isoform)	MYBPC3	1274	DISEASE: Cardiomyopathy, familial hypertrophic 4 (CMH4) [MIM:115197]: A hereditary heart disorder characterized by ventricular hypertrophy, which is usually asymmetric and often involves the interventricular septum. The symptoms include dyspnea, syncope, collapse, palpitations, and chest pain. They can be readily provoked by exercise. The disorder has inter- and intrafamilial variability ranging …				actin filament binding [GO:0051015]; ATPase activator activity [GO:0001671]; identical protein binding [GO:0042802]; metal ion binding [GO:0046872]; muscle alpha-actinin binding [GO:0051371]; myosin binding [GO:0017022]; myosin heavy chain binding [GO:0032036]; structural constituent of muscle [GO:0008307]; titin binding [GO:0031432]	1GXE;1PD6;2AVG;2K1M;2MQ0;2MQ3;2V6H;3CX2;5K6P;	FUNCTION: Thick filament-associated protein located in the crossbridge region of vertebrate striated muscle a bands. In vitro it binds MHC, F-actin and native thin filaments, and modifies the activity of actin-activated myosin ATPase. It may modulate muscle contraction or may play a more structural role.
ATXN1	P54253	ATX1	Ataxin-1 (Spinocerebellar ataxia type 1 protein)	ATXN1 ATX1 SCA1	815	DISEASE: Spinocerebellar ataxia 1 (SCA1) [MIM:164400]: Spinocerebellar ataxia is a clinically and genetically heterogeneous group of cerebellar disorders. Patients show progressive incoordination of gait and often poor coordination of hands, speech and eye movements, due to cerebellum degeneration with variable involvement of the brainstem and spinal cord. SCA1 belongs to the autosomal dominant c…	MUTAGEN 16 16 K->R: Sumoylation reduced to 40% of wild-type. {ECO:0000269|PubMed:15824120}.; MUTAGEN 194 194 K->R: Sumoylation reduced to 46% of wild-type. {ECO:0000269|PubMed:15824120}.; MUTAGEN 420 420 K->R: No effect on sumoylation. {ECO:0000269|PubMed:15824120}.; MUTAGEN 529 529 K->R: Sumoylation reduced to 57% of wild-type. {ECO:0000269|PubMed:15824120}.; MUTAGEN 589 589 K->R: Sumoylation re…	SUBCELLULAR LOCATION: Cytoplasm {ECO:0000269|PubMed:7647801}. Nucleus {ECO:0000269|PubMed:12093161, ECO:0000269|PubMed:7647801}. Note=Colocalizes with USP7 in the nucleus. {ECO:0000269|PubMed:12093161}.	TISSUE SPECIFICITY: Widely expressed throughout the body. {ECO:0000269|PubMed:12062018}.	DNA binding [GO:0003677]; identical protein binding [GO:0042802]; poly(G) binding [GO:0034046]; poly(U) RNA binding [GO:0008266]; protein C-terminus binding [GO:0008022]; protein self-association [GO:0043621]	1OA8;2M41;4APT;4AQP;4J2J;4J2L;	FUNCTION: Chromatin-binding factor that repress Notch signaling in the absence of Notch intracellular domain by acting as a CBF1 corepressor. Binds to the HEY promoter and might assist, along with NCOR2, RBPJ-mediated repression. Binds RNA in vitro. May be involved in RNA metabolism (PubMed:21475249). In concert with CIC and ATXN1L, involved in brain development (By similarity). {ECO:0000250|UniP…
JADE2	Q9NQC1	JADE2	E3 ubiquitin-protein ligase Jade-2 (EC 2.3.2.27) (Jade family PHD finger protein 2) (PHD finger protein 15)	JADE2 KIAA0239 PHF15	790		MUTAGEN 202 202 C->A: Loss of E3 ubiquitin-protein ligase activity on KDM1A. {ECO:0000269|PubMed:25018020}.; MUTAGEN 243 243 C->A: Loss of E3 ubiquitin-protein ligase activity on KDM1A. {ECO:0000269|PubMed:25018020}.			metal ion binding [GO:0046872]; transferase activity [GO:0016740]		FUNCTION: Component of the HBO1 complex which has a histone H4-specific acetyltransferase activity, a reduced activity toward histone H3 and is responsible for the bulk of histone H4 acetylation in vivo (PubMed:16387653). Acts as a E3 ubiquitin-protein ligase mediating the ubiquitination and subsequent proteasomal degradation of target protein histone demethylase KDM1A (PubMed:25018020). Also act…
STAT4	Q14765	STAT4	Signal transducer and activator of transcription 4	STAT4	748	DISEASE: Systemic lupus erythematosus 11 (SLEB11) [MIM:612253]: A chronic, relapsing, inflammatory, and often febrile multisystemic disorder of connective tissue, characterized principally by involvement of the skin, joints, kidneys and serosal membranes. It is of unknown etiology, but is thought to represent a failure of the regulatory mechanisms of the autoimmune system. The disease is marked b…		SUBCELLULAR LOCATION: Cytoplasm. Nucleus. Note=Translocated into the nucleus in response to phosphorylation.		DNA binding [GO:0003677]; DNA-binding transcription factor activity [GO:0003700]; DNA-binding transcription factor activity, RNA polymerase II-specific [GO:0000981]; identical protein binding [GO:0042802]		FUNCTION: Carries out a dual function: signal transduction and activation of transcription. Involved in IL12 signaling.
PITPNM2	Q9BZ72	PITM2	Membrane-associated phosphatidylinositol transfer protein 2 (Phosphatidylinositol transfer protein, membrane-associated 2) (PITPnm 2) (Pyk2 N-terminal domain-interacting receptor 3) (NIR-3)	PITPNM2 KIAA1457 NIR3	1349			SUBCELLULAR LOCATION: Endomembrane system {ECO:0000269|PubMed:22361696}; Peripheral membrane protein {ECO:0000269|PubMed:22361696}.	TISSUE SPECIFICITY: Highly expressed in brain, heart, ovary, testis and thymus. Detected in small intestine, prostate, pancreas, skeletal muscle, liver, colon and placenta. {ECO:0000269|PubMed:10022914}.	calcium ion binding [GO:0005509]; phosphatidylcholine binding [GO:0031210]; phosphatidylcholine transporter activity [GO:0008525]; phosphatidylinositol binding [GO:0035091]; phosphatidylinositol transporter activity [GO:0008526]; receptor tyrosine kinase binding [GO:0030971]		FUNCTION: Catalyzes the transfer of phosphatidylinositol and phosphatidylcholine between membranes (in vitro). Binds calcium ions. {ECO:0000269|PubMed:10022914}.
MPHOSPH9	Q99550	MPP9	M-phase phosphoprotein 9	MPHOSPH9 MPP9	1183			SUBCELLULAR LOCATION: Cytoplasm, cytoskeleton, microtubule organizing center, centrosome, centriole. Golgi apparatus membrane {ECO:0000305}; Peripheral membrane protein {ECO:0000305}. Note=Localizes to the distal and proximal end of centriole pairs in duplicated centrosomes. In ciliated cells, localizes to the distal and proximal end of daughter centriole and proximal of the mother centriole but …
BATF	Q16520	BATF	Basic leucine zipper transcriptional factor ATF-like (B-cell-activating transcription factor) (B-ATF) (SF-HT-activated gene 2 protein) (SFA-2)	BATF	125			SUBCELLULAR LOCATION: Nucleus {ECO:0000255|PROSITE-ProRule:PRU00978}. Cytoplasm {ECO:0000250}. Note=Present in the nucleus and cytoplasm, but shows increased nuclear translocation after activation of T-cells. {ECO:0000250}.	TISSUE SPECIFICITY: Expressed at highest levels in lung, and at lower levels in placenta, liver, kidney, spleen, and peripheral blood. Detected in SW480 colorectal cancer cell line and several hematopoietic tumor cell lines, including Raji Burkitt's lymphoma. Strongly expressed in mature B- and T-lymphocytes. Also expressed in moderate levels in lymph node and appendix and at low levels in thymus…	DNA-binding transcription factor activity [GO:0003700]; DNA-binding transcription factor activity, RNA polymerase II-specific [GO:0000981]; proximal promoter DNA-binding transcription activator activity, RNA polymerase II-specific [GO:0001077]; RNA polymerase II proximal promoter sequence-specific DNA binding [GO:0000978]; sequence-specific DNA binding [GO:0043565]		FUNCTION: AP-1 family transcription factor that controls the differentiation of lineage-specific cells in the immune system: specifically mediates the differentiation of T-helper 17 cells (Th17), follicular T-helper cells (TfH), CD8(+) dendritic cells and class-switch recombination (CSR) in B-cells. Acts via the formation of a heterodimer with JUNB that recognizes and binds DNA sequence 5'-TGA[CG…
NDFIP1	Q9BT67	NFIP1	NEDD4 family-interacting protein 1 (Breast cancer-associated protein SGA-1M) (NEDD4 WW domain-binding protein 5) (Putative MAPK-activating protein PM13) (Putative NF-kappa-B-activating protein 164) (Putative NFKB and MAPK-activating protein)	NDFIP1 N4WBP5 PSEC0192 PSEC0223	221		MUTAGEN 41 42 PY->AG: Loss of phosphorylation; when associated with 66-S-Y-67 and 75-S-Y-76. Greatly decreases NEDD4-binding; when associated with 66-S-Y-67 and 75-S-Y-76. No effect on PTEN-binding; when associated with 66-S-Y-67 and 75-S-Y-76. {ECO:0000269|PubMed:20534535}.; MUTAGEN 66 67 SY->AG: Loss of phosphorylation; when associated with 41-P-Y-42 and 75-S-Y-76. Greatly decreases NEDD4-bindi…	SUBCELLULAR LOCATION: Endosome membrane {ECO:0000269|PubMed:20534535}; Multi-pass membrane protein {ECO:0000269|PubMed:20534535}. Golgi apparatus membrane {ECO:0000269|PubMed:26363003}. Cell junction, synapse, synaptosome {ECO:0000250|UniProtKB:Q8R0W6}. Cell projection, dendrite {ECO:0000250|UniProtKB:Q5U2S1}. Secreted {ECO:0000269|PubMed:18819914}. Note=Detected in exosomes and secreted via the …	TISSUE SPECIFICITY: Widely expressed. Higher levels are detected in cerebellum, pituitary, thalamus, kidney, liver, testis, salivary glands and placenta. Also expressed in fetal brain, kidney and lung. {ECO:0000269|PubMed:11748237}.	WW domain binding [GO:0050699]		FUNCTION: Activates HECT domain-containing E3 ubiquitin-protein ligases, including NEDD4 and ITCH, and consequently modulates the stability of their targets. As a result, controls many cellular processes. Prevents chronic T-helper cell-mediated inflammation by activating ITCH and thus controlling JUNB degradation (By similarity). Promotes pancreatic beta cell death through degradation of JUNB and…
SPRY4	Q9C004	SPY4	Protein sprouty homolog 4 (Spry-4)	SPRY4	299	DISEASE: Hypogonadotropic hypogonadism 17 with or without anosmia (HH17) [MIM:615266]: A disorder characterized by absent or incomplete sexual maturation by the age of 18 years, in conjunction with low levels of circulating gonadotropins and testosterone and no other abnormalities of the hypothalamic-pituitary axis. In some cases, it is associated with non-reproductive phenotypes, such as anosmia…		SUBCELLULAR LOCATION: Cytoplasm {ECO:0000269|PubMed:12027893}. Cell projection, ruffle membrane {ECO:0000305}; Peripheral membrane protein {ECO:0000305}; Cytoplasmic side {ECO:0000305}.			3BUN;	FUNCTION: Suppresses the insulin receptor and EGFR-transduced MAPK signaling pathway, but does not inhibit MAPK activation by a constitutively active mutant Ras. Probably impairs the formation of GTP-Ras. Inhibits Ras-independent, but not Ras-dependent, activation of RAF1. {ECO:0000269|PubMed:12717443}.
NGRN	Q9NPE2	NGRN	Neugrin (Mesenchymal stem cell protein DSC92) (Neurite outgrowth-associated protein) (Spinal cord-derived protein FI58G)	NGRN FI58G HT020	291			SUBCELLULAR LOCATION: Nucleus {ECO:0000269|PubMed:11118320}. Secreted {ECO:0000305}. Mitochondrion membrane {ECO:0000269|PubMed:27667664}.	TISSUE SPECIFICITY: Expressed at high levels in heart, brain and skeletal muscle. In brain, mainly expressed in neurons rather than glial cells. {ECO:0000269|PubMed:11118320}.	RNA binding [GO:0003723]; rRNA binding [GO:0019843]		FUNCTION: Plays an essential role in mitochondrial ribosome biogenesis. As a component of a functional protein-RNA module, consisting of RCC1L, NGRN, RPUSD3, RPUSD4, TRUB2, FASTKD2 and 16S mitochondrial ribosomal RNA (16S mt-rRNA), controls 16S mt-rRNA abundance and is required for intra-mitochondrial translation of core subunits of the oxidative phosphorylation system. {ECO:0000269|PubMed:276676…
GABARAPL3	Q9BY60	GBRL3	Gamma-aminobutyric acid receptor-associated protein-like 3 (GABA(A) receptor-associated protein-like 3)	GABARAPL3	117			SUBCELLULAR LOCATION: Cytoplasm, cytoskeleton {ECO:0000305}. Cytoplasmic vesicle, autophagosome membrane {ECO:0000305}; Lipid-anchor {ECO:0000305}.	TISSUE SPECIFICITY: Ubiquitous. Expressed at very high levels in the brain, heart, peripheral blood leukocytes, liver, kidney, placenta and skeletal muscle. Expressed at very low levels in thymus and small intestine. {ECO:0000269|PubMed:11414770}.	GABA receptor binding [GO:0050811]		FUNCTION: Ubiquitin-like modifier involved in autophagosome formation. Whereas LC3s are involved in elongation of the phagophore membrane, the GABARAP/GATE-16 subfamily is essential for a later stage in autophagosome maturation (By similarity). {ECO:0000250}.
UBASH3B	Q8TF42	UBS3B	Ubiquitin-associated and SH3 domain-containing protein B (EC 3.1.3.48) (Cbl-interacting protein p70) (Suppressor of T-cell receptor signaling 1) (STS-1) (T-cell ubiquitin ligand 2) (TULA-2) (Tyrosine-protein phosphatase STS1/TULA2)	UBASH3B KIAA1959 STS1	649			SUBCELLULAR LOCATION: Cytoplasm {ECO:0000250}. Nucleus {ECO:0000305}.		identical protein binding [GO:0042802]; phosphatase activity [GO:0016791]; phosphoprotein binding [GO:0051219]; protein tyrosine phosphatase activity [GO:0004725]; ubiquitin protein ligase binding [GO:0031625]	2CPW;2E5K;5VR6;5W5G;	FUNCTION: Interferes with CBL-mediated down-regulation and degradation of receptor-type tyrosine kinases. Promotes accumulation of activated target receptors, such as T-cell receptors and EGFR, on the cell surface. Exhibits tyrosine phosphatase activity toward several substrates including EGFR, FAK, SYK, and ZAP70. Down-regulates proteins that are dually modified by both protein tyrosine phosphor…
ANAPC1	Q9H1A4	APC1	Anaphase-promoting complex subunit 1 (APC1) (Cyclosome subunit 1) (Mitotic checkpoint regulator) (Testis-specific gene 24 protein)	ANAPC1 TSG24	1944						4UI9;5A31;5G04;5G05;5KHR;5KHU;5L9T;5L9U;5LCW;5LGG;	FUNCTION: Component of the anaphase promoting complex/cyclosome (APC/C), a cell cycle-regulated E3 ubiquitin ligase that controls progression through mitosis and the G1 phase of the cell cycle. The APC/C complex acts by mediating ubiquitination and subsequent degradation of target proteins: it mainly mediates the formation of 'Lys-11'-linked polyubiquitin chains and, to a lower extent, the format…
ETS1	P14921	ETS1	Protein C-ets-1 (p54)	ETS1 EWSR2	441			SUBCELLULAR LOCATION: Cytoplasm {ECO:0000269|PubMed:19377509}. Nucleus {ECO:0000269|PubMed:11909962, ECO:0000269|PubMed:19377509}. Note=Delocalizes from nucleus to cytoplasm when coexpressed with isoform Ets-1 p27. {ECO:0000269|PubMed:19377509}.	TISSUE SPECIFICITY: Highly expressed within lymphoid cells. Isoforms c-ETS-1A and Ets-1 p27 are both detected in all fetal tissues tested, but vary with tissue type in adult tissues. None is detected in brain or kidney. {ECO:0000269|PubMed:19377509, ECO:0000269|PubMed:20378371}.	DNA binding [GO:0003677]; DNA-binding transcription factor activity [GO:0003700]; DNA-binding transcription factor activity, RNA polymerase II-specific [GO:0000981]; histone acetyltransferase binding [GO:0035035]; identical protein binding [GO:0042802]; proximal promoter DNA-binding transcription activator activity, RNA polymerase II-specific [GO:0001077]; RNA polymerase II proximal promoter sequ…	1GVJ;2NNY;2STT;2STW;3MFK;3RI4;3WTS;3WTT;3WTU;3WTV;3WTW;3WTX;3WTY;3WTZ;3WU0;3WU1;4L0Y;4L0Z;4L18;4LG0;5ZMC;	FUNCTION: Transcription factor. Directly controls the expression of cytokine and chemokine genes in a wide variety of different cellular contexts. May control the differentiation, survival and proliferation of lymphoid cells. May also regulate angiogenesis through regulation of expression of genes controlling endothelial cell migration and invasion. {ECO:0000269|PubMed:10698492, ECO:0000269|PubMe…
CBLB	Q13191	CBLB	E3 ubiquitin-protein ligase CBL-B (EC 2.3.2.27) (Casitas B-lineage lymphoma proto-oncogene b) (RING finger protein 56) (RING-type E3 ubiquitin transferase CBL-B) (SH3-binding protein CBL-B) (Signal transduction protein CBL-B)	CBLB RNF56 Nbla00127	982		MUTAGEN 298 298 G->E: Inhibits interaction with SYK. No effect on E3 activity. {ECO:0000269|PubMed:10022120, ECO:0000269|PubMed:11087752}.; MUTAGEN 363 363 Y->E: Decreases affinity for E2 ubiquitin-conjugating enzymes. {ECO:0000269|PubMed:20525694}.; MUTAGEN 373 373 C->A: Abolishes E3 activity but does not affect binding to substrates. {ECO:0000269|PubMed:11087752, ECO:0000269|PubMed:11375397}.; …	SUBCELLULAR LOCATION: Cytoplasm {ECO:0000269|PubMed:12177062}. Note=Upon EGF stimulation, associates with endocytic vesicles.	TISSUE SPECIFICITY: Expressed in placenta, heart, lung, kidney, spleen, ovary and testis, as well as fetal brain and liver and hematopoietic cell lines, but not in adult brain, liver, pancreas, salivary gland, or skeletal muscle. Present in lymphocytes (at protein level). {ECO:0000269|PubMed:10022120, ECO:0000269|PubMed:9399639}.	calcium ion binding [GO:0005509]; phosphotyrosine residue binding [GO:0001784]; receptor tyrosine kinase binding [GO:0030971]; SH3 domain binding [GO:0017124]; ubiquitin protein ligase activity [GO:0061630]; zinc ion binding [GO:0008270]	2AK5;2BZ8;2DO6;2J6F;2JNH;2LDR;2OOA;2OOB;3PFV;3VGO;3ZNI;	FUNCTION: E3 ubiquitin-protein ligase which accepts ubiquitin from specific E2 ubiquitin-conjugating enzymes, and transfers it to substrates, generally promoting their degradation by the proteasome. Negatively regulates TCR (T-cell receptor), BCR (B-cell receptor) and FCER1 (high affinity immunoglobulin epsilon receptor) signal transduction pathways. In naive T-cells, inhibits VAV1 activation upo…
CD28	P10747	CD28	T-cell-specific surface glycoprotein CD28 (TP44) (CD antigen CD28)	CD28	220			SUBCELLULAR LOCATION: Membrane; Single-pass type I membrane protein.; SUBCELLULAR LOCATION: Isoform 3: Cell surface {ECO:0000269|PubMed:15067037}.	TISSUE SPECIFICITY: Expressed in T-cells and plasma cells, but not in less mature B-cells.	coreceptor activity [GO:0015026]; identical protein binding [GO:0042802]; phosphatidylinositol-4,5-bisphosphate 3-kinase activity [GO:0046934]; protease binding [GO:0002020]; protein kinase binding [GO:0019901]; SH3/SH2 adaptor activity [GO:0005070]	1YJD;3WA4;5AUL;5GJH;5GJI;	FUNCTION: Involved in T-cell activation, the induction of cell proliferation and cytokine production and promotion of T-cell survival. Enhances the production of IL4 and IL10 in T-cells in conjunction with TCR/CD3 ligation and CD40L costimulation (PubMed:8617933). Isoform 3 enhances CD40L-mediated activation of NF-kappa-B and kinases MAPK8 and PAK2 in T-cells (PubMed:15067037). {ECO:0000269|PubMe…
CTLA4	P16410	CTLA4	Cytotoxic T-lymphocyte protein 4 (Cytotoxic T-lymphocyte-associated antigen 4) (CTLA-4) (CD antigen CD152)	CTLA4 CD152	223	DISEASE: Systemic lupus erythematosus (SLE) [MIM:152700]: A chronic, relapsing, inflammatory, and often febrile multisystemic disorder of connective tissue, characterized principally by involvement of the skin, joints, kidneys and serosal membranes. It is of unknown etiology, but is thought to represent a failure of the regulatory mechanisms of the autoimmune system. The disease is marked by a wi…	MUTAGEN 45 45 V->D: Strongly reduced interaction with CD80, CD86 and ICOSLG. {ECO:0000269|PubMed:28484017}.; MUTAGEN 47 47 L->D: Strongly reduced interaction with CD80, CD86 and ICOSLG. {ECO:0000269|PubMed:28484017}.; MUTAGEN 49 49 S->A: Strongly reduced interaction with CD80, CD86 and ICOSLG. {ECO:0000269|PubMed:28484017}.; MUTAGEN 70 70 R->A,D: Strongly reduced interaction with CD80, CD86 and I…	SUBCELLULAR LOCATION: Cell membrane {ECO:0000269|PubMed:18468488, ECO:0000269|PubMed:28484017}; Single-pass type I membrane protein {ECO:0000269|PubMed:18468488, ECO:0000269|PubMed:28484017}. Note=Exists primarily an intracellular antigen whose surface expression is tightly regulated by restricted trafficking to the cell surface and rapid internalisation;.	TISSUE SPECIFICITY: Widely expressed with highest levels in lymphoid tissues. Detected in activated T-cells where expression levels are 30- to 50-fold less than CD28, the stimulatory coreceptor, on the cell surface following activation. {ECO:0000269|PubMed:10493833, ECO:0000269|PubMed:16551244, ECO:0000269|PubMed:1713603}.		1AH1;1H6E;1I85;1I8L;2X44;3BX7;3OSK;5GGV;5TRU;5XJ3;	FUNCTION: Inhibitory receptor acting as a major negative regulator of T-cell responses. The affinity of CTLA4 for its natural B7 family ligands, CD80 and CD86, is considerably stronger than the affinity of their cognate stimulatory coreceptor CD28. {ECO:0000269|PubMed:16551244, ECO:0000269|PubMed:1714933}.
FAM76B	Q5HYJ3	FA76B	Protein FAM76B	FAM76B	339			SUBCELLULAR LOCATION: Nucleus speckle {ECO:0000269|PubMed:19266028}.
PDE3B	Q13370	PDE3B	cGMP-inhibited 3',5'-cyclic phosphodiesterase B (EC 3.1.4.17) (CGIPDE1) (CGIP1) (Cyclic GMP-inhibited phosphodiesterase B) (CGI-PDE B)	PDE3B	1112		MUTAGEN 2 2 R->A: Abolishes interaction with RAPGEF3. {ECO:0000269|PubMed:21393242}.; MUTAGEN 3 3 R->A: Abolishes interaction with RAPGEF3. {ECO:0000269|PubMed:21393242}.; MUTAGEN 6 6 R->A: Abolishes interaction with RAPGEF3. {ECO:0000269|PubMed:21393242}.; MUTAGEN 8 8 A->D: Impairs interaction with RAPGEF3. {ECO:0000269|PubMed:21393242}.; MUTAGEN 9 9 K->A: Abolishes interaction with RAPGEF3. {EC…	SUBCELLULAR LOCATION: Membrane {ECO:0000305}; Multi-pass membrane protein {ECO:0000305}.	TISSUE SPECIFICITY: Abundant in adipose tissues.	3',5'-cyclic-AMP phosphodiesterase activity [GO:0004115]; 3',5'-cyclic-GMP phosphodiesterase activity [GO:0047555]; 3',5'-cyclic-nucleotide phosphodiesterase activity [GO:0004114]; cGMP-inhibited cyclic-nucleotide phosphodiesterase activity [GO:0004119]; metal ion binding [GO:0046872]; protein kinase B binding [GO:0043422]	1SO2;1SOJ;	FUNCTION: Cyclic nucleotide phosphodiesterase with a dual-specificity for the second messengers cAMP and cGMP, which are key regulators of many important physiological processes. May play a role in fat metabolism. Regulates cAMP binding of RAPGEF3. Through simultaneous binding to RAPGEF3 and PIK3R6 assembles a signaling complex in which the PI3K gamma complex is activated by RAPGEF3 and which is …
MERTK	Q12866	MERTK	Tyrosine-protein kinase Mer (EC 2.7.10.1) (Proto-oncogene c-Mer) (Receptor tyrosine kinase MerTK)	MERTK MER	999	DISEASE: Retinitis pigmentosa 38 (RP38) [MIM:613862]: A retinal dystrophy belonging to the group of pigmentary retinopathies. Retinitis pigmentosa is characterized by retinal pigment deposits visible on fundus examination and primary loss of rod photoreceptor cells followed by secondary loss of cone photoreceptors. Patients typically have night vision blindness and loss of midperipheral visual fi…		SUBCELLULAR LOCATION: Membrane {ECO:0000250}; Single-pass type I membrane protein {ECO:0000250}.	TISSUE SPECIFICITY: Not expressed in normal B- and T-lymphocytes but is expressed in numerous neoplastic B- and T-cell lines. Highly expressed in testis, ovary, prostate, lung, and kidney, with lower expression in spleen, small intestine, colon, and liver.	ATP binding [GO:0005524]; transmembrane receptor protein tyrosine kinase activity [GO:0004714]; transmembrane signaling receptor activity [GO:0004888]; Wnt-protein binding [GO:0017147]	2DBJ;2P0C;3BPR;3BRB;3TCP;4M3Q;4MH7;4MHA;5K0K;5K0X;5TC0;5TD2;5U6C;	FUNCTION: Receptor tyrosine kinase that transduces signals from the extracellular matrix into the cytoplasm by binding to several ligands including LGALS3, TUB, TULP1 or GAS6. Regulates many physiological processes including cell survival, migration, differentiation, and phagocytosis of apoptotic cells (efferocytosis). Ligand binding at the cell surface induces autophosphorylation of MERTK on its…
PRDX5	P30044	PRDX5	Peroxiredoxin-5, mitochondrial (EC 1.11.1.15) (Alu corepressor 1) (Antioxidant enzyme B166) (AOEB166) (Liver tissue 2D-page spot 71B) (PLP) (Peroxiredoxin V) (Prx-V) (Peroxisomal antioxidant enzyme) (TPx type VI) (Thioredoxin peroxidase PMP20)	PRDX5 ACR1 SBBI10	214		MUTAGEN 100 100 C->S: Complete loss of activity. {ECO:0000269|PubMed:10751410}.; MUTAGEN 125 125 C->S: No change in activity. {ECO:0000269|PubMed:10751410}.; MUTAGEN 204 204 C->S: Complete loss of activity. {ECO:0000269|PubMed:10751410}.	SUBCELLULAR LOCATION: Isoform Mitochondrial: Mitochondrion {ECO:0000269|PubMed:10521424, ECO:0000269|PubMed:10751410}.; SUBCELLULAR LOCATION: Isoform Cytoplasmic+peroxisomal: Cytoplasm {ECO:0000269|PubMed:10514471, ECO:0000269|PubMed:10751410}. Peroxisome matrix {ECO:0000269|PubMed:10514471, ECO:0000269|PubMed:10521424, ECO:0000269|PubMed:10751410}. Note=Imported into peroxisomes via peroxisomal …	TISSUE SPECIFICITY: Widely expressed. {ECO:0000269|PubMed:10521424}.	antioxidant activity [GO:0016209]; cysteine-type endopeptidase inhibitor activity involved in apoptotic process [GO:0043027]; peroxidase activity [GO:0004601]; peroxiredoxin activity [GO:0051920]; peroxynitrite reductase activity [GO:0072541]; protein dimerization activity [GO:0046983]; RNA polymerase III regulatory region DNA binding [GO:0001016]; signaling receptor binding [GO:0005102]; thiored…	1H4O;1HD2;1OC3;1URM;2VL2;2VL3;2VL9;3MNG;4K7I;4K7N;4K7O;4MMM;	FUNCTION: Thiol-specific peroxidase that catalyzes the reduction of hydrogen peroxide and organic hydroperoxides to water and alcohols, respectively. Plays a role in cell protection against oxidative stress by detoxifying peroxides and as sensor of hydrogen peroxide-mediated signaling events. {ECO:0000269|PubMed:10514471, ECO:0000269|PubMed:10521424, ECO:0000269|PubMed:10751410}.
CCDC88B	A6NC98	CC88B	Coiled-coil domain-containing protein 88B (Brain leucine zipper domain-containing protein) (Gipie) (Hook-related protein 3) (HkRP3)	CCDC88B BRLZ	1476			SUBCELLULAR LOCATION: Membrane {ECO:0000250|UniProtKB:Q4QRL3}; Peripheral membrane protein {ECO:0000305}. Cytoplasm, cytoskeleton, microtubule organizing center {ECO:0000269|PubMed:25762780}. Endoplasmic reticulum {ECO:0000269|PubMed:21289099}. Golgi apparatus {ECO:0000269|PubMed:21289099}. Cytoplasm {ECO:0000269|PubMed:21289099}.	TISSUE SPECIFICITY: Expressed in endothelium (at protein level) (PubMed:21289099). Expressed in NK cells (at protein level) (PubMed:25762780). {ECO:0000269|PubMed:21289099, ECO:0000269|PubMed:25762780}.	dynein light intermediate chain binding [GO:0051959]; microtubule binding [GO:0008017]		FUNCTION: Acts as a positive regulator of T-cell maturation and inflammatory function. Required for several functions of T-cells, in both the CD4(+) and the CD8(+) compartments and this includes expression of cell surface markers of activation, proliferation, and cytokine production in response to specific or non-specific stimulation (By similarity). Enhances NK cell cytotoxicity by positively re…
AFF1	P51825	AFF1	AF4/FMR2 family member 1 (ALL1-fused gene from chromosome 4 protein) (Protein AF-4) (Protein FEL) (Proto-oncogene AF4)	AFF1 AF4 FEL MLLT2 PBM1	1210	DISEASE: Note=A chromosomal aberration involving AFF1 is associated with acute leukemias. Translocation t(4;11)(q21;q23) with KMT2A/MLL1. The result is a rogue activator protein.		SUBCELLULAR LOCATION: Nucleus {ECO:0000305}.		DNA-binding transcription factor activity [GO:0003700]; double-stranded DNA binding [GO:0003690]	2LM0;
JAZF1	Q86VZ6	JAZF1	Juxtaposed with another zinc finger protein 1 (TAK1-interacting protein 27) (Zinc finger protein 802)	JAZF1 TIP27 ZNF802	243	DISEASE: Note=A chromosomal aberration involving JAZF1 may be a cause of endometrial stromal tumors. Translocation t(7;17)(p15;q21) with SUZ12. The translocation generates the JAZF1-SUZ12 oncogene consisting of the N-terminus part of JAZF1 and the C-terminus part of SUZ12. It is frequently found in all cases of endometrial stromal tumors, except in endometrial stromal sarcomas, where it is rarer.…	MUTAGEN 47 47 K->P: Little effect on interaction with NR2C2. {ECO:0000269|PubMed:15302918}.; MUTAGEN 60 60 Y->D: Abolishes interaction with NR2C2. {ECO:0000269|PubMed:15302918}.; MUTAGEN 69 69 A->P: Little effect on interaction with NR2C2. {ECO:0000269|PubMed:15302918}.; MUTAGEN 76 76 L->P: Reduces interaction with NR2C2. {ECO:0000269|PubMed:15302918}.	SUBCELLULAR LOCATION: Nucleus {ECO:0000269|PubMed:15302918}.	TISSUE SPECIFICITY: Highest expression in testis with moderate levels in colon, placenta, prostate and ovary and low levels in brain, spleen, liver and small intestine. {ECO:0000269|PubMed:15302918}.	DNA-binding transcription factor activity, RNA polymerase II-specific [GO:0000981]; metal ion binding [GO:0046872]; nucleic acid binding [GO:0003676]; transcription corepressor activity [GO:0003714]		FUNCTION: Acts as a transcriptional corepressor of orphan nuclear receptor NR2C2 (PubMed:15302918). Inhibits expression of the gluconeogenesis enzyme PCK2 through inhibition of NR2C2 activity (By similarity). Also involved in transcriptional activation of NAMPT by promoting expression of PPARA and PPARD (By similarity). Plays a role in lipid metabolism by suppressing lipogenesis, increasing lipol…
TXK	P42681	TXK	Tyrosine-protein kinase TXK (EC 2.7.10.2) (Protein-tyrosine kinase 4) (Resting lymphocyte kinase)	TXK PTK4 RLK	527		MUTAGEN 91 91 Y->A: Reduces expression levels if IFN-gamma. {ECO:0000269|PubMed:12081135}.; MUTAGEN 299 299 K->A: Impairs kinase activity. {ECO:0000269|PubMed:9813138}.	SUBCELLULAR LOCATION: Cytoplasm {ECO:0000269|PubMed:17177976}. Nucleus {ECO:0000269|PubMed:17177976}. Cell membrane {ECO:0000269|PubMed:17177976}; Peripheral membrane protein {ECO:0000269|PubMed:17177976}. Note=Localizes in the vicinity of cell surface receptors in the plasma membrane after receptor stimulation. Translocates into the nucleus and enhances IFN-gamma gene transcription in T-cells.	TISSUE SPECIFICITY: Expressed in T-cells and some myeloid cell lines. Expressed in Th1/Th0 cells with IFN-gamma-producing potential. {ECO:0000269|PubMed:10523612, ECO:0000269|PubMed:7951233}.	ATP binding [GO:0005524]; non-membrane spanning protein tyrosine kinase activity [GO:0004715]; proximal promoter DNA-binding transcription activator activity, RNA polymerase II-specific [GO:0001077]; RNA polymerase II proximal promoter sequence-specific DNA binding [GO:0000978]; RNA polymerase II regulatory region DNA binding [GO:0001012]	2DM0;	FUNCTION: Non-receptor tyrosine kinase that plays a redundant role with ITK in regulation of the adaptive immune response. Regulates the development, function and differentiation of conventional T-cells and nonconventional NKT-cells. When antigen presenting cells (APC) activate T-cell receptor (TCR), a series of phosphorylation lead to the recruitment of TXK to the cell membrane, where it is phos…
LRRC34	Q8IZ02	LRC34	Leucine-rich repeat-containing protein 34	LRRC34	464			SUBCELLULAR LOCATION: Nucleus {ECO:0000250|UniProtKB:Q9DAM1}. Nucleus, nucleolus {ECO:0000250|UniProtKB:Q9DAM1}. Cytoplasm {ECO:0000250|UniProtKB:Q9DAM1}. Note=As stem cells differentiate, translocates from the nucleolus to the nucleus and then to the cytoplasm. Colocalizes with NPM1 and NCL in the nucleolus. {ECO:0000250|UniProtKB:Q9DAM1}.				FUNCTION: Highly expressed in stem cells where it may be involved in regulation of pluripotency. In embryonic stem cells (ESCs), important for normal expression of the pluripotency regulators POU5F1/OCT4 and KLF4. Also important for expression of the ectodermal marker gene NES and the endodermal marker gene GATA4. Promotes stem cell proliferation in vitro. {ECO:0000250|UniProtKB:Q9DAM1}.
LRRIQ4	A6NIV6	LRIQ4	Leucine-rich repeat and IQ domain-containing protein 4 (Leucine-rich repeat-containing protein 64)	LRRIQ4 LRRC64	560
PAPD7	Q5XG87	PAPD7	Non-canonical poly(A) RNA polymerase PAPD7 (EC 2.7.7.19) (DNA polymerase sigma) (LAK-1) (PAP-associated domain-containing protein 7) (TRAMP-like complex polyadenylate polymerase) (Terminal nucleotidyltransferase 4A) (Terminal uridylyltransferase 5) (TUTase 5) (Topoisomerase-related function protein 4-1) (TRF4-1)	TENT4A PAPD7 POLS TRF4	772		MUTAGEN 167 230 Missing: Localizes to cytoplasm. {ECO:0000269|PubMed:23376078}.	SUBCELLULAR LOCATION: Cytoplasm {ECO:0000269|PubMed:23376078}. Nucleus, nucleoplasm {ECO:0000269|PubMed:23376078}. Note=Excluded from nucleolus, weak staining detected in the cytoplasm.		ATP binding [GO:0005524]; metal ion binding [GO:0046872]; polynucleotide adenylyltransferase activity [GO:0004652]; SMC family protein binding [GO:0043221]		FUNCTION: Catalytic subunit of a TRAMP-like complex which has a poly(A) RNA polymerase activity and is involved in a post-transcriptional quality control mechanism. Polyadenylation with short oligo(A) tails is required for the degradative activity of the exosome on several of its nuclear RNA substrates. Has no terminal uridylyltransferase activity, and does not play a role in replication-dependen…
LEF1	Q9UJU2	LEF1	Lymphoid enhancer-binding factor 1 (LEF-1) (T cell-specific transcription factor 1-alpha) (TCF1-alpha)	LEF1	399		MUTAGEN 155 155 T->A: Reduced phosphorylation by NLK; when associated with A-166. {ECO:0000269|PubMed:12556497}.; MUTAGEN 166 166 S->A: Reduced phosphorylation by NLK; when associated with A-155. {ECO:0000269|PubMed:12556497}.	SUBCELLULAR LOCATION: Nucleus {ECO:0000255|PROSITE-ProRule:PRU00267}. Note=Found in nuclear bodies upon PIASG binding. {ECO:0000250}.	TISSUE SPECIFICITY: Detected in thymus. Not detected in normal colon, but highly expressed in colon cancer biopsies and colon cancer cell lines. Expressed in several pancreatic tumors and weakly expressed in normal pancreatic tissue. Isoforms 1 and 5 are detected in several pancreatic cell lines. {ECO:0000269|PubMed:19653274}.	armadillo repeat domain binding [GO:0070016]; beta-catenin binding [GO:0008013]; C2H2 zinc finger domain binding [GO:0070742]; chromatin binding [GO:0003682]; cysteine-type endopeptidase inhibitor activity involved in apoptotic process [GO:0043027]; DNA binding [GO:0003677]; DNA binding, bending [GO:0008301]; DNA-binding transcription activator activity, RNA polymerase II-specific [GO:0001228]; D…		FUNCTION: Participates in the Wnt signaling pathway. Activates transcription of target genes in the presence of CTNNB1 and EP300. May play a role in hair cell differentiation and follicle morphogenesis. TLE1, TLE2, TLE3 and TLE4 repress transactivation mediated by LEF1 and CTNNB1. Regulates T-cell receptor alpha enhancer function. Binds DNA in a sequence-specific manner. PIAG antagonizes both Wnt…
TYK2	P29597	TYK2	Non-receptor tyrosine-protein kinase TYK2 (EC 2.7.10.2)	TYK2	1187	DISEASE: Immunodeficiency 35 (IMD35) [MIM:611521]: A primary immunodeficiency characterized by recurrent skin abscesses, pneumonia, and highly elevated serum IgE. {ECO:0000269|PubMed:17088085}. Note=The disease is caused by mutations affecting the gene represented in this entry.			TISSUE SPECIFICITY: Observed in all cell lines analyzed. Expressed in a variety of lymphoid and non-lymphoid cell lines. {ECO:0000269|PubMed:2156206}.	ATP binding [GO:0005524]; growth hormone receptor binding [GO:0005131]; non-membrane spanning protein tyrosine kinase activity [GO:0004715]; protein tyrosine kinase activity [GO:0004713]; type 1 angiotensin receptor binding [GO:0031702]	3LXN;3LXP;3NYX;3NZ0;3ZON;4GFO;4GIH;4GII;4GJ2;4GJ3;4GVJ;4OLI;4PO6;4PY1;4WOV;5C01;5C03;5F1Z;5F20;5TKD;5WAL;6AAM;6DBK;6DBM;	FUNCTION: Probably involved in intracellular signal transduction by being involved in the initiation of type I IFN signaling. Phosphorylates the interferon-alpha/beta receptor alpha chain. {ECO:0000269|PubMed:7526154}.
SPRED2	Q7Z698	SPRE2	Sprouty-related, EVH1 domain-containing protein 2 (Spred-2)	SPRED2	418			SUBCELLULAR LOCATION: Cell membrane {ECO:0000250|UniProtKB:Q924S7}; Peripheral membrane protein {ECO:0000250|UniProtKB:Q924S7}; Cytoplasmic side {ECO:0000250|UniProtKB:Q924S7}. Cytoplasmic vesicle, secretory vesicle membrane {ECO:0000269|PubMed:15580519}; Peripheral membrane protein {ECO:0000305}; Cytoplasmic side {ECO:0000305}. Cytoplasm {ECO:0000269|PubMed:15580519}. Note=Detected in the cytopl…	TISSUE SPECIFICITY: Expressed in liver, skin, small intestine, salivary gland and prostate. {ECO:0000269|PubMed:15580519}.	protein kinase binding [GO:0019901]; protein serine/threonine kinase inhibitor activity [GO:0030291]; stem cell factor receptor binding [GO:0005173]	2JP2;	FUNCTION: Negatively regulates Ras signaling pathways and downstream activation of MAP kinases. {ECO:0000269|PubMed:15683364}.
TET2	Q6N021	TET2	Methylcytosine dioxygenase TET2 (EC 1.14.11.n2)	TET2 KIAA1546 Nbla00191	2002	DISEASE: Note=TET2 is frequently mutated in myeloproliferative disorders (MPD). These constitute a heterogeneous group of disorders, also known as myeloproliferative diseases or myeloproliferative neoplasms (MPN), characterized by cellular proliferation of one or more hematologic cell lines in the peripheral blood, distinct from acute leukemia. Included diseases are: essential thrombocythemia, po…	MUTAGEN 1261 1261 R->G: Loss of enzyme activity. {ECO:0000269|PubMed:24315485}.; MUTAGEN 1262 1262 R->A: Slightly reduces enzyme activity. {ECO:0000269|PubMed:24315485}.; MUTAGEN 1290 1290 S->A: Reduces enzyme activity; when associated with A-1295. {ECO:0000269|PubMed:24315485}.; MUTAGEN 1291 1296 WSMYYN->GGSGGS: Loss of enzyme activity. {ECO:0000269|PubMed:24315485}.; MUTAGEN 1293 1294 MY->AA: S…		TISSUE SPECIFICITY: Broadly expressed. Highly expressed in hematopoietic cells; highest expression observed in granulocytes. Expression is reduced in granulocytes from peripheral blood of patients affected by myelodysplastic syndromes. {ECO:0000269|PubMed:12646957, ECO:0000269|PubMed:19483684}.	DNA binding [GO:0003677]; ferrous iron binding [GO:0008198]; iron ion binding [GO:0005506]; methylcytosine dioxygenase activity [GO:0070579]; zinc ion binding [GO:0008270]	4NM6;5D9Y;5DEU;	FUNCTION: Dioxygenase that catalyzes the conversion of the modified genomic base 5-methylcytosine (5mC) into 5-hydroxymethylcytosine (5hmC) and plays a key role in active DNA demethylation. Has a preference for 5-hydroxymethylcytosine in CpG motifs. Also mediates subsequent conversion of 5hmC into 5-formylcytosine (5fC), and conversion of 5fC to 5-carboxylcytosine (5caC). Conversion of 5mC into 5…
PPA2	Q9H2U2	IPYR2	Inorganic pyrophosphatase 2, mitochondrial (EC 3.6.1.1) (Pyrophosphatase SID6-306) (Pyrophosphate phospho-hydrolase 2) (PPase 2)	PPA2 HSPC124	334	DISEASE: Sudden cardiac failure, alcohol-induced (SCFAI) [MIM:617223]: An autosomal recessive disease characterized by sudden death due to unexpected cardiac arrest following ingestion of small amounts of alcohol. {ECO:0000269|PubMed:27523597}. Note=The disease is caused by mutations affecting the gene represented in this entry.; DISEASE: Sudden cardiac failure, infantile (SCFI) [MIM:617222]: A d…		SUBCELLULAR LOCATION: Mitochondrion {ECO:0000305}.	TISSUE SPECIFICITY: Detected in brain, gastric carcinoma, lung, ovary, skeletal muscle, umbilical cord blood and a cell line derived from kidney proximal tubule epithelium. {ECO:0000269|PubMed:15210126}.	inorganic diphosphatase activity [GO:0004427]; magnesium ion binding [GO:0000287]; protein serine/threonine phosphatase activity [GO:0004722]		FUNCTION: Hydrolyzes inorganic pyrophosphate (PubMed:27523597). This activity is essential for correct regulation of mitochondrial membrane potential, and mitochondrial organization and function (PubMed:27523598). {ECO:0000269|PubMed:27523597, ECO:0000269|PubMed:27523598}.
SH2B3	Q9UQQ2	SH2B3	SH2B adapter protein 3 (Lymphocyte adapter protein) (Lymphocyte-specific adapter protein Lnk) (Signal transduction protein Lnk)	SH2B3 LNK	575	DISEASE: Celiac disease 13 (CELIAC13) [MIM:612011]: A multifactorial, chronic disorder of the small intestine caused by intolerance to gluten. It is characterized by immune-mediated enteropathy associated with failed intestinal absorption, and malnutrition. In predisposed individuals, the ingestion of gluten-containing food such as wheat and rye induces a flat jejunal mucosa with infiltration of …			TISSUE SPECIFICITY: Preferentially expressed by lymphoid cell lines.	transmembrane receptor protein tyrosine kinase adaptor activity [GO:0005068]		FUNCTION: Links T-cell receptor activation signal to phospholipase C-gamma-1, GRB2 and phosphatidylinositol 3-kinase. {ECO:0000250}.
MALT1	Q9UDY8	MALT1	Mucosa-associated lymphoid tissue lymphoma translocation protein 1 (EC 3.4.22.-) (MALT lymphoma-associated translocation) (Paracaspase)	MALT1 MLT	824	DISEASE: Immunodeficiency 12 (IMD12) [MIM:615468]: A primary immunodeficiency characterized by onset in infancy of recurrent bacterial and candidal infections resulting in bronchiectasis and growth delay. Manifestations include mastoiditis, aphthous ulcers, cheilitis, gingivitis, esophagitis, gastritis, duodenitis, and meningitis. Levels of absolute lymphocytes and serum immunoglobulins are norma…	MUTAGEN 464 464 C->A: Slight decrease in NF-kappa-B activation. {ECO:0000269|PubMed:11262391}.; MUTAGEN 653 653 E->A: Abolishes binding to TRAF6. {ECO:0000269|PubMed:15125833}.; MUTAGEN 806 806 E->A: Abolishes binding to TRAF6. {ECO:0000269|PubMed:15125833}.	SUBCELLULAR LOCATION: Cytoplasm, perinuclear region {ECO:0000269|PubMed:16123224}. Nucleus {ECO:0000269|PubMed:16123224}. Note=Shuttles between the nucleus and cytoplasm. Found in perinuclear structures together with BCL10.	TISSUE SPECIFICITY: Highly expressed in peripheral blood mononuclear cells. Detected at lower levels in bone marrow, thymus and lymph node, and at very low levels in colon and lung.	cysteine-type endopeptidase activity [GO:0004197]; identical protein binding [GO:0042802]; peptidase activity [GO:0008233]; protease binding [GO:0002020]; protein self-association [GO:0043621]; ubiquitin-protein transferase activity [GO:0004842]	2G7R;3BFO;3K0W;3UO8;3UOA;3V4O;3V55;4I1P;4I1R;	FUNCTION: Enhances BCL10-induced activation of NF-kappa-B. Involved in nuclear export of BCL10. Binds to TRAF6, inducing TRAF6 oligomerization and activation of its ligase activity. Has ubiquitin ligase activity. MALT1-dependent BCL10 cleavage plays an important role in T-cell antigen receptor-induced integrin adhesion. Involved in the induction of T helper 17 cells (Th17) differentiation. Cleave…
NCF4	Q15080	NCF4	Neutrophil cytosol factor 4 (NCF-4) (Neutrophil NADPH oxidase factor 4) (SH3 and PX domain-containing protein 4) (p40-phox) (p40phox)	NCF4 SH3PXD4	339	DISEASE: Granulomatous disease, chronic, cytochrome-b-positive 3, autosomal recessive (CGD3) [MIM:613960]: A disorder characterized by the inability of neutrophils and phagocytes to kill microbes that they have ingested. Patients suffer from life-threatening bacterial/fungal infections. {ECO:0000269|PubMed:19692703}. Note=The disease is caused by mutations affecting the gene represented in this e…	MUTAGEN 58 58 R->Q: Abolishes interaction with membranes enriched in phosphatidylinositol 3-phosphate. {ECO:0000269|PubMed:11684018}.; MUTAGEN 60 60 R->A: Strongly reduces interaction with membranes enriched in phosphatidylinositol 3-phosphate. {ECO:0000269|PubMed:11684018}.; MUTAGEN 92 92 K->A: Abolishes interaction with membranes enriched in phosphatidylinositol 3-phosphate. {ECO:0000269|PubMed…	SUBCELLULAR LOCATION: Cytoplasm, cytosol {ECO:0000269|PubMed:8280052}. Endosome membrane {ECO:0000269|PubMed:11684018}; Peripheral membrane protein {ECO:0000269|PubMed:11684018}; Cytoplasmic side {ECO:0000269|PubMed:11684018}. Membrane {ECO:0000269|PubMed:11684018}; Peripheral membrane protein {ECO:0000269|PubMed:11684018}.	TISSUE SPECIFICITY: Expression is restricted to hematopoietic cells.	phosphatidylinositol-3-phosphate binding [GO:0032266]; phosphatidylinositol binding [GO:0035091]; protein dimerization activity [GO:0046983]; superoxide-generating NADPH oxidase activator activity [GO:0016176]	1H6H;1OEY;1W6X;1W70;1Z9Q;2DYB;	FUNCTION: Component of the NADPH-oxidase, a multicomponent enzyme system responsible for the oxidative burst in which electrons are transported from NADPH to molecular oxygen, generating reactive oxidant intermediates. It may be important for the assembly and/or activation of the NADPH-oxidase complex. {ECO:0000269|PubMed:8280052}.
CSF2RB	P32927	IL3RB	Cytokine receptor common subunit beta (CDw131) (GM-CSF/IL-3/IL-5 receptor common beta subunit) (CD antigen CD131)	CSF2RB IL3RB IL5RB	897	DISEASE: Pulmonary surfactant metabolism dysfunction 5 (SMDP5) [MIM:614370]: A rare lung disorder due to impaired surfactant homeostasis. It is characterized by alveolar filling with floccular material that stains positive using the periodic acid-Schiff method and is derived from surfactant phospholipids and protein components. Excessive lipoproteins accumulation in the alveoli results in severe …		SUBCELLULAR LOCATION: Membrane; Single-pass type I membrane protein.		cytokine receptor activity [GO:0004896]; protein tyrosine kinase activity [GO:0004713]; Ras guanyl-nucleotide exchange factor activity [GO:0005088]; signaling receptor activity [GO:0038023]	1C8P;1EGJ;1GH7;2GYS;2NA8;2NA9;4NKQ;5DWU;	FUNCTION: High affinity receptor for interleukin-3, interleukin-5 and granulocyte-macrophage colony-stimulating factor.
ABI3BP	Q7Z7G0	TARSH	Target of Nesh-SH3 (Tarsh) (ABI gene family member 3-binding protein) (Nesh-binding protein) (NeshBP)	ABI3BP NESHBP TARSH	1075	DISEASE: Note=Defects in ABI3BP has been found in a patient with isolated coloboma, a defect of the eye characterized by the absence of ocular structures due to abnormal morphogenesis of the optic cup and stalk, and the fusion of the fetal fissure (optic fissure). Isolated colobomas may be associated with an abnormally small eye (microphthalmia) or small cornea. {ECO:0000269|PubMed:28493397}.		SUBCELLULAR LOCATION: Secreted {ECO:0000305}.	TISSUE SPECIFICITY: Expressed in brain, heart, lung, liver, pancreas kidney and placenta. {ECO:0000269|PubMed:11501947}.	collagen binding [GO:0005518]; extracellular matrix structural constituent [GO:0005201]; heparin binding [GO:0008201]
IMPG2	Q9BZV3	IMPG2	Interphotoreceptor matrix proteoglycan 2 (Interphotoreceptor matrix proteoglycan of 200 kDa) (IPM 200) (Sialoprotein associated with cones and rods proteoglycan) (Spacrcan)	IMPG2 IPM200	1241	DISEASE: Retinitis pigmentosa 56 (RP56) [MIM:613581]: A retinal dystrophy belonging to the group of pigmentary retinopathies. Retinitis pigmentosa is characterized by retinal pigment deposits visible on fundus examination and primary loss of rod photoreceptor cells followed by secondary loss of cone photoreceptors. Patients typically have night vision blindness and loss of midperipheral visual fi…		SUBCELLULAR LOCATION: Membrane {ECO:0000305}; Single-pass type I membrane protein {ECO:0000305}.	TISSUE SPECIFICITY: Expressed in the retina. Expressed by photoreceptors of the interphotoreceptor matrix (IPM) surrounding both rods and cones. IPM occupies the subretinal space between the apices of the retinal pigment epithelium and the neural retina. Detected in the pineal gland. {ECO:0000269|PubMed:10542133, ECO:0000269|PubMed:10702256}.	extracellular matrix structural constituent [GO:0005201]; heparin binding [GO:0008201]; hyaluronic acid binding [GO:0005540]		FUNCTION: Chondroitin sulfate- and hyaluronan-binding proteoglycan involved in the organization of interphotoreceptor matrix; may participate in the maturation and maintenance of the light-sensitive photoreceptor outer segment. Binds heparin. {ECO:0000269|PubMed:10702256}.
GATA3	P23771	GATA3	Trans-acting T-cell-specific transcription factor GATA-3 (GATA-binding factor 3)	GATA3	443	DISEASE: Hypoparathyroidism, sensorineural deafness, and renal disease (HDR) [MIM:146255]: A disease characterized by steroid-resistant nephrosis with progressive renal failure, hypoparathyroidism, sensorineural deafness, and renal dysplasia. {ECO:0000269|PubMed:10935639, ECO:0000269|PubMed:11389161, ECO:0000269|PubMed:26514990}. Note=The disease is caused by mutations affecting the gene represen…		SUBCELLULAR LOCATION: Nucleus.	TISSUE SPECIFICITY: T-cells and endothelial cells.	DNA binding [GO:0003677]; DNA-binding transcription factor activity [GO:0003700]; DNA-binding transcription factor activity, RNA polymerase II-specific [GO:0000981]; E-box binding [GO:0070888]; enhancer sequence-specific DNA binding [GO:0001158]; HMG box domain binding [GO:0071837]; interleukin-2 receptor binding [GO:0005134]; protein dimerization activity [GO:0046983]; proximal promoter DNA-bind…	4HC7;4HC9;4HCA;	FUNCTION: Transcriptional activator which binds to the enhancer of the T-cell receptor alpha and delta genes. Binds to the consensus sequence 5'-AGATAG-3'. Required for the T-helper 2 (Th2) differentiation process following immune and inflammatory responses. {ECO:0000269|PubMed:23824597}.
BCL9L	Q86UU0	BCL9L	B-cell CLL/lymphoma 9-like protein (B-cell lymphoma 9-like protein) (BCL9-like protein) (Protein BCL9-2)	BCL9L DLNB11	1499			SUBCELLULAR LOCATION: Nucleus {ECO:0000269|PubMed:17129358, ECO:0000269|PubMed:17309600}.	TISSUE SPECIFICITY: Expressed in breast, ductal and invasive ductal carcinomas of the breast, sporadic colorectal adenomas and carcinomas (at protein level). Expressed in fetal brain. Expressed in lung, amygdala, eye, prostate, pancreatic and prostate cancers, head and neck tumors and embryonal tumor. {ECO:0000269|PubMed:12964048, ECO:0000269|PubMed:17129358, ECO:0000269|PubMed:17309600}.	beta-catenin binding [GO:0008013]; transcription coactivator activity [GO:0003713]	2XB1;4UP0;4UP5;	FUNCTION: Transcriptional regulator that acts as an activator. Promotes beta-catenin transcriptional activity. Plays a role in tumorigenesis. Enhances the neoplastic transforming activity of CTNNB1 (By similarity). {ECO:0000250}.
UPK2	O00526	UPK2	Uroplakin-2 (UP2) (Uroplakin II) (UPII)	UPK2	184			SUBCELLULAR LOCATION: Cell membrane {ECO:0000305}; Single-pass type I membrane protein {ECO:0000305}. Note=Heterodimer formation with UPK1A is a prerequisite to exit out of the endoplasmic reticulum (ER). {ECO:0000250}.	TISSUE SPECIFICITY: Expressed in ureter. {ECO:0000269|PubMed:9846985}.			FUNCTION: Component of the asymmetric unit membrane (AUM); a highly specialized biomembrane elaborated by terminally differentiated urothelial cells. May play an important role in regulating the assembly of the AUM (By similarity). {ECO:0000250}.
TRIM14	Q14142	TRI14	Tripartite motif-containing protein 14	TRIM14 KIAA0129	442		MUTAGEN 365 365 K->R: More than 50% loss of interaction with MAVS. {ECO:0000269|PubMed:24379373}.	SUBCELLULAR LOCATION: Mitochondrion outer membrane {ECO:0000269|PubMed:24379373, ECO:0000269|PubMed:29053956}.	TISSUE SPECIFICITY: Highest expression in liver; undetectable in skeletal muscle.	zinc ion binding [GO:0008270]		FUNCTION: Plays a role in the innate immune defense against viruses. Facilitates the type I IFN response by interacting with MAVS at the outer mitochondria membrane and thereby recruiting NF-kappa-B essential modulator IKBKG/NEMO to the MAVS signalosome, leading to the activation of both the IFN regulatory factor 3/IRF3 and NF-kappa-B pathways (PubMed:24379373). Positively regulates the CGAS-indu…
FUCA2	Q9BTY2	FUCO2	Plasma alpha-L-fucosidase (EC 3.2.1.51) (Alpha-L-fucoside fucohydrolase 2) (Alpha-L-fucosidase 2)	FUCA2 PSEC0151 UNQ227/PRO260	467			SUBCELLULAR LOCATION: Secreted {ECO:0000305}.		alpha-L-fucosidase activity [GO:0004560]		FUNCTION: Alpha-L-fucosidase is responsible for hydrolyzing the alpha-1,6-linked fucose joined to the reducing-end N-acetylglucosamine of the carbohydrate moieties of glycoproteins.
TNIP3	Q96KP6	TNIP3	TNFAIP3-interacting protein 3 (A20-binding inhibitor of NF-kappa-B activation 3) (ABIN-3) (Listeria-induced gene protein)	TNIP3 ABIN3 LIND	325		MUTAGEN 214 215 ER->AA: Abolishes ubiquitin binding; loss of inhibitory activity on NF-kappa-B activation. {ECO:0000269|PubMed:18212736}.		TISSUE SPECIFICITY: Highly expressed in lung, lymph node, thymus and fetal liver. Expressed at lower levels in bone marrow, brain, kidney, spleen, leukocytes and tonsils. Could be detected in heart, salivary gland, adrenal gland, pancreas, ovary and fetal brain. High levels detected in liver, colon, small intestine, muscle, stomach, testis, placenta, thyroid, uterus, prostate, skin and PBL. {ECO:…	polyubiquitin modification-dependent protein binding [GO:0031593]		FUNCTION: Binds to zinc finger protein TNFAIP3 and inhibits NF-kappa-B activation induced by tumor necrosis factor, Toll-like receptor 4 (TLR4), interleukin-1 and 12-O-tetradecanoylphorbol-13-acetate. Overexpression inhibits NF-kappa-B-dependent gene expression in response to lipopolysaccharide at a level downstream of TRAF6 and upstream of IKBKB. NF-kappa-B inhibition is independent of TNFAIP3 b…
MAP3K14	Q99558	M3K14	Mitogen-activated protein kinase kinase kinase 14 (EC 2.7.11.25) (NF-kappa-beta-inducing kinase) (HsNIK) (Serine/threonine-protein kinase NIK)	MAP3K14 NIK	947		MUTAGEN 429 430 KK->AA: Loss of autophosphorylation and 'Lys-63'-linked ubiquitination. {ECO:0000269|PubMed:20682767, ECO:0000269|PubMed:9020361}.; MUTAGEN 559 559 T->A: Abolishes 'Lys-63'-linked ubiquitination. {ECO:0000269|PubMed:20682767}.	SUBCELLULAR LOCATION: Cytoplasm.	TISSUE SPECIFICITY: Weakly expressed in testis, small intestine, spleen, thymus, peripheral blood leukocytes, prostate, ovary and colon. {ECO:0000269|PubMed:9020361}.	ATP binding [GO:0005524]; kinase activity [GO:0016301]; MAP kinase kinase kinase activity [GO:0004709]; NF-kappaB-inducing kinase activity [GO:0004704]; protein kinase activity [GO:0004672]; protein serine/threonine kinase activity [GO:0004674]	4DN5;4G3D;4IDT;4IDV;	FUNCTION: Lymphotoxin beta-activated kinase which seems to be exclusively involved in the activation of NF-kappa-B and its transcriptional activity. Promotes proteolytic processing of NFKB2/P100, which leads to activation of NF-kappa-B via the non-canonical pathway. Could act in a receptor-selective manner. {ECO:0000269|PubMed:15084608}.
ARHGAP27	Q6ZUM4	RHG27	Rho GTPase-activating protein 27 (CIN85-associated multi-domain-containing Rho GTPase-activating protein 1) (Rho-type GTPase-activating protein 27) (SH3 domain-containing protein 20)	ARHGAP27 CAMGAP1 SH3D20 PP905	889			SUBCELLULAR LOCATION: Cytoplasm {ECO:0000250}. Membrane {ECO:0000250}; Peripheral membrane protein {ECO:0000250}.	TISSUE SPECIFICITY: Expressed in germinal center B-cell, spleen, chronic lymphocytic leukemia, pancreatic cancer and lung cancer. {ECO:0000269|PubMed:15492870}.	GTPase activator activity [GO:0005096]; SH3 domain binding [GO:0017124]	3PP2;	FUNCTION: Rho GTPase-activating protein which may be involved in clathrin-mediated endocytosis. GTPase activators for the Rho-type GTPases act by converting them to an inactive GDP-bound state. Has activity toward CDC42 and RAC1 (By similarity). {ECO:0000250}.
ERG	P11308	ERG	Transcriptional regulator ERG (Transforming protein ERG)	ERG	486	DISEASE: Ewing sarcoma (ES) [MIM:612219]: A highly malignant, metastatic, primitive small round cell tumor of bone and soft tissue that affects children and adolescents. It belongs to the Ewing sarcoma family of tumors, a group of morphologically heterogeneous neoplasms that share the same cytogenetic features. They are considered neural tumors derived from cells of the neural crest. Ewing sarcom…		SUBCELLULAR LOCATION: Nucleus {ECO:0000255|PROSITE-ProRule:PRU00237, ECO:0000269|PubMed:17289661}. Cytoplasm {ECO:0000269|PubMed:17289661}. Note=Localized in cytoplasmic mRNP granules containing untranslated mRNAs.		DNA binding [GO:0003677]; DNA-binding transcription factor activity, RNA polymerase II-specific [GO:0000981]; proximal promoter DNA-binding transcription activator activity, RNA polymerase II-specific [GO:0001077]; RNA polymerase II proximal promoter sequence-specific DNA binding [GO:0000978]	1SXE;4IRG;4IRH;4IRI;5YBC;	FUNCTION: Transcriptional regulator. May participate in transcriptional regulation through the recruitment of SETDB1 histone methyltransferase and subsequent modification of local chromatin structure.
ERG	Q12809	KCNH2	Potassium voltage-gated channel subfamily H member 2 (Eag homolog) (Ether-a-go-go-related gene potassium channel 1) (ERG-1) (Eag-related protein 1) (Ether-a-go-go-related protein 1) (H-ERG) (hERG-1) (hERG1) (Voltage-gated potassium channel subunit Kv11.1)	KCNH2 ERG ERG1 HERG	1159	DISEASE: Long QT syndrome 2 (LQT2) [MIM:613688]: A heart disorder characterized by a prolonged QT interval on the ECG and polymorphic ventricular arrhythmias. They cause syncope and sudden death in response to exercise or emotional stress, and can present with a sentinel event of sudden cardiac death in infancy. Deafness is often associated with long QT syndrome type 2. {ECO:0000269|PubMed:100869…	MUTAGEN 29 29 F->A: Slows down deactivation. {ECO:0000269|PubMed:9845367}.; MUTAGEN 43 43 Y->A: Slows down deactivation. {ECO:0000269|PubMed:9845367}.; MUTAGEN 283 283 S->A: Abolishes phosphorylation; when associated with A-890; A-895 and A-1137. {ECO:0000269|PubMed:10837251}.; MUTAGEN 598 598 N->Q: No effect on cell surface expression, but changes inactivation kinetics; when associated with A-63…	SUBCELLULAR LOCATION: Cell membrane {ECO:0000269|PubMed:18559421, ECO:0000269|PubMed:19412172, ECO:0000269|PubMed:26363003}; Multi-pass membrane protein {ECO:0000269|PubMed:18559421, ECO:0000269|PubMed:19412172}.	TISSUE SPECIFICITY: Highly expressed in heart and brain. Isoforms USO are frequently overexpressed in cancer cells. {ECO:0000269|PubMed:18559421}.	C3HC4-type RING finger domain binding [GO:0055131]; delayed rectifier potassium channel activity [GO:0005251]; identical protein binding [GO:0042802]; inward rectifier potassium channel activity [GO:0005242]; phosphorelay sensor kinase activity [GO:0000155]; protein homodimerization activity [GO:0042803]; scaffold protein binding [GO:0097110]; ubiquitin protein ligase binding [GO:0031625]; voltag…	1BYW;1UJL;2L0W;2L1M;2L4R;2LE7;2N7G;4HP9;4HQA;5VA1;5VA2;5VA3;	FUNCTION: Pore-forming (alpha) subunit of voltage-gated inwardly rectifying potassium channel. Channel properties are modulated by cAMP and subunit assembly. Mediates the rapidly activating component of the delayed rectifying potassium current in heart (IKr) (PubMed:18559421, PubMed:26363003, PubMed:27916661). {ECO:0000269|PubMed:18559421, ECO:0000269|PubMed:26363003, ECO:0000269|PubMed:27916661}…
HOXA1	P49639	HXA1	Homeobox protein Hox-A1 (Homeobox protein Hox-1F)	HOXA1 HOX1F	335	DISEASE: Athabaskan brainstem dysgenesis syndrome (ABDS) [MIM:601536]: Characterized by horizontal gaze palsy, sensorineural deafness, central hypoventilation, and developmental delay. Some patients had swallowing dysfunction, vocal cord paralysis, facial paresis, seizures, and cardiac outflow tract anomalies. {ECO:0000269|PubMed:16155570}. Note=The disease is caused by mutations affecting the ge…		SUBCELLULAR LOCATION: Nucleus {ECO:0000250|UniProtKB:P09022}.		DNA-binding transcription activator activity, RNA polymerase II-specific [GO:0001228]; DNA-binding transcription factor activity, RNA polymerase II-specific [GO:0000981]; identical protein binding [GO:0042802]; sequence-specific DNA binding [GO:0043565]		FUNCTION: Sequence-specific transcription factor (By similarity). Regulates multiple developmental processes including brainstem, inner and outer ear, abducens nerve and cardiovascular development and morphogenesis as well as cognition and behavior (PubMed:16155570). Also part of a developmental regulatory system that provides cells with specific positional identities on the anterior-posterior ax…
BCAS1	O75363	BCAS1	Breast carcinoma-amplified sequence 1 (Amplified and overexpressed in breast cancer) (Novel amplified in breast cancer 1)	BCAS1 AIBC1 NABC1	584			SUBCELLULAR LOCATION: Cytoplasm {ECO:0000269|PubMed:14567997}.	TISSUE SPECIFICITY: Highly expressed in the brain and, more specifically, in oligodendrocytes (at protein level). Expressed in the prostate, and at lower levels in testis, intestine and colon. Overexpressed in most breast cancer cell lines and down-regulated in some colorectal tumors. {ECO:0000269|PubMed:10857754, ECO:0000269|PubMed:14567997, ECO:0000269|PubMed:29212715}.			FUNCTION: Required for myelination. {ECO:0000250|UniProtKB:Q80YN3}.
INTS8	Q75QN2	INT8	Integrator complex subunit 8 (Int8) (Protein kaonashi-1)	INTS8 C8orf52	995			SUBCELLULAR LOCATION: Nucleus {ECO:0000305}.				FUNCTION: Component of the Integrator complex, a complex involved in the small nuclear RNAs (snRNA) U1 and U2 transcription and in their 3'-box-dependent processing. The Integrator complex is associated with the C-terminal domain (CTD) of RNA polymerase II largest subunit (POLR2A) and is recruited to the U1 and U2 snRNAs genes.
ASF1A	Q9Y294	ASF1A	Histone chaperone ASF1A (Anti-silencing function protein 1 homolog A) (hAsf1) (hAsf1a) (CCG1-interacting factor A) (CIA) (hCIA)	ASF1A CGI-98 HSPC146	204		MUTAGEN 36 37 ED->AA: Abrogates interaction with HIRA and induction of senescence-associated heterochromatin foci. {ECO:0000269|PubMed:14680630, ECO:0000269|PubMed:15621527}.; MUTAGEN 37 37 D->A: Abrogates interaction with CHAF1B and HIRA. {ECO:0000269|PubMed:16980972}.; MUTAGEN 54 54 D->R: Reduces interaction with histone H3. {ECO:0000269|PubMed:15840725}.; MUTAGEN 62 64 VGP->AAA: Abrogates inte…	SUBCELLULAR LOCATION: Nucleus {ECO:0000269|PubMed:11897662, ECO:0000269|PubMed:12842904}.	TISSUE SPECIFICITY: Ubiquitously expressed. {ECO:0000269|PubMed:12842904}.	chromatin binding [GO:0003682]; histone binding [GO:0042393]	1TEY;2I32;2IIJ;2IO5;3AAD;5C3I;	FUNCTION: Histone chaperone that facilitates histone deposition and histone exchange and removal during nucleosome assembly and disassembly. Cooperates with chromatin assembly factor 1 (CAF-1) to promote replication-dependent chromatin assembly and with HIRA to promote replication-independent chromatin assembly. Required for the formation of senescence-associated heterochromatin foci (SAHF) and e…
CXCR4	P61073	CXCR4	C-X-C chemokine receptor type 4 (CXC-R4) (CXCR-4) (FB22) (Fusin) (HM89) (LCR1) (Leukocyte-derived seven transmembrane domain receptor) (LESTR) (Lipopolysaccharide-associated protein 3) (LAP-3) (LPS-associated protein 3) (NPYRL) (Stromal cell-derived factor 1 receptor) (SDF-1 receptor) (CD antigen CD184)	CXCR4	352	DISEASE: WHIM syndrome (WHIMS) [MIM:193670]: Immunodeficiency disease characterized by neutropenia, hypogammaglobulinemia and extensive human papillomavirus (HPV) infection. Despite the peripheral neutropenia, bone marrow aspirates from affected individuals contain abundant mature myeloid cells, a condition termed myelokathexis. {ECO:0000269|PubMed:12692554}. Note=The disease is caused by mutatio…	MUTAGEN 2 9 Missing: Reduced CXCL12 binding. Abolishes signaling. {ECO:0000269|PubMed:10825158}.; MUTAGEN 4 20 Missing: Reduced CXCL12 binding. Impaired signaling. Reduced coreceptor activity for HIV-1 isolates LAI and NDK. {ECO:0000269|PubMed:10825158}.; MUTAGEN 7 7 Y->A: Reduced coreceptor activity for HIV-1 isolates LAI and NDK. Greatly reduced coreceptor activity for HIV-1 isolates LAI and ND…	SUBCELLULAR LOCATION: Cell membrane {ECO:0000269|PubMed:10452968, ECO:0000305|PubMed:20929726}; Multi-pass membrane protein {ECO:0000269|PubMed:20929726}. Cell junction. Early endosome. Late endosome. Lysosome. Note=In unstimulated cells, diffuse pattern on plasma membrane. On agonist stimulation, colocalizes with ITCH at the plasma membrane where it becomes ubiquitinated. In the presence of anti…	TISSUE SPECIFICITY: Expressed in numerous tissues, such as peripheral blood leukocytes, spleen, thymus, spinal cord, heart, placenta, lung, liver, skeletal muscle, kidney, pancreas, cerebellum, cerebral cortex and medulla (in microglia as well as in astrocytes), brain microvascular, coronary artery and umbilical cord endothelial cells. Isoform 1 is predominant in all tissues tested. {ECO:0000269|…	actin binding [GO:0003779]; C-C chemokine binding [GO:0019957]; C-C chemokine receptor activity [GO:0016493]; chemokine binding [GO:0019956]; coreceptor activity [GO:0015026]; C-X-C chemokine receptor activity [GO:0016494]; C-X-C motif chemokine 12 receptor activity [GO:0038147]; G protein-coupled receptor activity [GO:0004930]; myosin light chain binding [GO:0032027]; ubiquitin binding [GO:00431…	2K03;2K04;2K05;2N55;3ODU;3OE0;3OE6;3OE8;3OE9;4RWS;	FUNCTION: Receptor for the C-X-C chemokine CXCL12/SDF-1 that transduces a signal by increasing intracellular calcium ion levels and enhancing MAPK1/MAPK3 activation (PubMed:10452968, PubMed:28978524, PubMed:18799424). Plays a role in regulation of cell migration, e.g. during wound healing (PubMed:28978524). Acts as a receptor for extracellular ubiquitin; leading to enhanced intracellular calcium …
THSD7B	Q9C0I4	THS7B	Thrombospondin type-1 domain-containing protein 7B	THSD7B KIAA1679	1608			SUBCELLULAR LOCATION: Membrane {ECO:0000305}; Single-pass type I membrane protein {ECO:0000305}.
ALPK2	Q86TB3	ALPK2	Alpha-protein kinase 2 (EC 2.7.11.-) (Heart alpha-protein kinase)	ALPK2 HAK	2170					ATP binding [GO:0005524]; protein serine/threonine kinase activity [GO:0004674]		FUNCTION: Kinase that recognizes phosphorylation sites in which the surrounding peptides have an alpha-helical conformation.
ADCY3	O60266	ADCY3	Adenylate cyclase type 3 (EC 4.6.1.1) (ATP pyrophosphate-lyase 3) (Adenylate cyclase type III) (AC-III) (Adenylate cyclase, olfactive type) (Adenylyl cyclase 3) (AC3)	ADCY3 KIAA0511	1144	DISEASE: Obesity (OBESITY) [MIM:601665]: A condition characterized by an increase of body weight beyond the limitation of skeletal and physical requirements, as the result of excessive accumulation of body fat. {ECO:0000269|PubMed:29311636, ECO:0000269|PubMed:29311637}. Note=Disease susceptibility is associated with variations affecting the gene represented in this entry.		SUBCELLULAR LOCATION: Cell membrane {ECO:0000269|PubMed:11549699}; Multi-pass membrane protein {ECO:0000305}. Cytoplasm {ECO:0000269|PubMed:11549699}. Cell projection, cilium {ECO:0000250|UniProtKB:Q8VHH7}. Golgi apparatus {ECO:0000250|UniProtKB:P21932}. Note=Also detected in the cytoplasm, close to lipid droplets. {ECO:0000269|PubMed:11549699}.	TISSUE SPECIFICITY: Detected in zona glomerulosa and zona fasciculata in the adrenal gland (at protein level) (PubMed:11549699). Expressed in brain, heart, kidney, liver, lung, pancreas islets, placenta, and skeletal muscle (PubMed:9920776). Detected in testis (PubMed:15705663). {ECO:0000269|PubMed:11549699, ECO:0000269|PubMed:15705663, ECO:0000269|PubMed:9920776}.	adenylate cyclase activity [GO:0004016]; ATP binding [GO:0005524]; calmodulin binding [GO:0005516]; metal ion binding [GO:0046872]		FUNCTION: Catalyzes the formation of the signaling molecule cAMP in response to G-protein signaling. Participates in signaling cascades triggered by odorant receptors via its function in cAMP biosynthesis. Required for the perception of odorants. Required for normal sperm motility and normal male fertility. Plays a role in regulating insulin levels and body fat accumulation in response to a high …
CDHR3	Q6ZTQ4	CDHR3	Cadherin-related family member 3 (Cadherin-like protein 28)	CDHR3 CDH28	885	DISEASE: Note=Asthma susceptibility may be associated with variations affecting the gene represented in this entry in early childhood asthma with severe exacerbations occurring between 2 and 6 years of age. {ECO:0000269|PubMed:24241537}.		SUBCELLULAR LOCATION: Cell membrane {ECO:0000269|PubMed:24241537}; Single-pass type I membrane protein {ECO:0000250}.	TISSUE SPECIFICITY: Expressed in bronchial epithelium from adults and in fetal lung tissue. {ECO:0000269|PubMed:24241537}.	cadherin binding [GO:0045296]; calcium ion binding [GO:0005509]; cytoskeletal protein binding [GO:0008092]; protein homodimerization activity [GO:0042803]; virus receptor activity [GO:0001618]		FUNCTION: Cadherins are calcium-dependent cell adhesion proteins. They preferentially interact with themselves in a homophilic manner in connecting cells; cadherins may thus contribute to the sorting of heterogeneous cell types.; FUNCTION: (Microbial infection) Acts as a receptor for rhinovirus C. {ECO:0000269|PubMed:25848009}.
SYPL1	Q16563	SYPL1	Synaptophysin-like protein 1 (Pantophysin)	SYPL1 SYPL	259			SUBCELLULAR LOCATION: Cytoplasmic vesicle membrane {ECO:0000250}; Multi-pass membrane protein {ECO:0000250}. Melanosome {ECO:0000269|PubMed:17081065}. Note=Cytoplasmic transport vesicles (By similarity). Identified by mass spectrometry in melanosome fractions from stage I to stage IV. {ECO:0000250}.
LBH	Q53QV2	LBH	Protein LBH (hLBH) (Limb bud and heart development protein homolog)	LBH	105			SUBCELLULAR LOCATION: Nucleus {ECO:0000269|PubMed:17390236}. Cytoplasm {ECO:0000269|PubMed:17390236}.	TISSUE SPECIFICITY: Highly expressed in heart, and expressed at low levels in placenta, lung, skeletal muscle, kidney and liver. {ECO:0000269|PubMed:17390236}.			FUNCTION: Transcriptional activator which may act in mitogen-activated protein kinase signaling pathway. {ECO:0000269|PubMed:17390236}.
LBH	Q86T20	SIM29	Small integral membrane protein 29 (Protein LBH)	SMIM29 C6orf1 LBH	102			SUBCELLULAR LOCATION: Membrane {ECO:0000255}; Single-pass membrane protein {ECO:0000255}.	TISSUE SPECIFICITY: Expressed in spleen, thymus, prostate, testis, uterus, small intestine, colon and peripheral blood leukocytes. {ECO:0000269|PubMed:10036196}.
TRIM71	Q2Q1W2	LIN41	E3 ubiquitin-protein ligase TRIM71 (EC 2.3.2.27) (Protein lin-41 homolog) (RING-type E3 ubiquitin transferase TRIM71) (Tripartite motif-containing protein 71)	TRIM71 LIN41	868		MUTAGEN 647 647 G->D: Strongly decreases repression on mRNA. {ECO:0000269|PubMed:23125361}.; MUTAGEN 675 675 H->L: Abolishes repression on mRNA. Abolishes interaction with AGO2, PABPC1 and PUM2. Increases interaction with HSP90AA1. {ECO:0000269|PubMed:23125361}.; MUTAGEN 702 702 Y->A: Decreases repression on mRNA. Decreases interaction with HSP90AA1. Abolishes interaction with PABPC1 and PUM2. In…	SUBCELLULAR LOCATION: Cytoplasm, P-body {ECO:0000269|PubMed:23125361, ECO:0000269|PubMed:24239284}.	TISSUE SPECIFICITY: Specifically expressed in testis. {ECO:0000269|PubMed:15722555}.	miRNA binding [GO:0035198]; translation repressor activity [GO:0030371]; ubiquitin protein ligase activity [GO:0061630]; ubiquitin-protein transferase activity [GO:0004842]; zinc ion binding [GO:0008270]		FUNCTION: E3 ubiquitin-protein ligase that cooperates with the microRNAs (miRNAs) machinery and promotes embryonic stem cells proliferation and maintenance (Probable). Binds to miRNAs and associates with AGO2, participating in post-transcriptional repression of transcripts such as CDKN1A (By similarity). In addition, participates in post-transcriptional mRNA repression in a miRNA independent mech…
CCR4	P51679	CCR4	C-C chemokine receptor type 4 (C-C CKR-4) (CC-CKR-4) (CCR-4) (CCR4) (K5-5) (CD antigen CD194)	CCR4 CMKBR4	360			SUBCELLULAR LOCATION: Cell membrane; Multi-pass membrane protein.	TISSUE SPECIFICITY: Predominantly expressed in the thymus, in peripheral blood leukocytes, including T-cells, mostly CD4+ cells, and basophils, and in platelets; at lower levels, in the spleen and in monocytes. Detected also in macrophages, IL-2-activated natural killer cells and skin-homing memory T-cells, mostly the ones expressing the cutaneous lymphocyte antigen (CLA). Expressed in brain micr…	C-C chemokine binding [GO:0019957]; C-C chemokine receptor activity [GO:0016493]; chemokine binding [GO:0019956]; chemokine receptor activity [GO:0004950]		FUNCTION: High affinity receptor for the C-C type chemokines CCL17/TARC, CCL22/MDC and CKLF isoform 1/CKLF1. The activity of this receptor is mediated by G(i) proteins which activate a phosphatidylinositol-calcium second messenger system. Can function as a chemoattractant homing receptor on circulating memory lymphocytes and as a coreceptor for some primary HIV-2 isolates. In the CNS, could media…
CCR4	Q9UK39	NOCT	Nocturnin (EC 3.1.13.4) (Carbon catabolite repression 4-like protein) (Circadian deadenylase NOC)	NOCT CCR4 CCRN4L NOC	431			SUBCELLULAR LOCATION: Cytoplasm {ECO:0000250}. Nucleus {ECO:0000250}. Cytoplasm, perinuclear region {ECO:0000250}.	TISSUE SPECIFICITY: Adipose tissue. Expression is higher in subcutaneous adipose tissue as compared to visceral adipose tissue. {ECO:0000269|PubMed:22331129}.	DNA-binding transcription factor activity [GO:0003700]; metal ion binding [GO:0046872]; mRNA binding [GO:0003729]; poly(A)-specific ribonuclease activity [GO:0004535]	6BT1;6BT2;6MAL;	FUNCTION: Circadian deadenylase which plays an important role in post-transcriptional regulation of metabolic genes under circadian control. Degrades poly(A) tails of specific target mRNAs leading to their degradation and suppression of translation. Exerts a rhythmic post-transcriptional control of genes necessary for metabolic functions including nutrient absorption, glucose/insulin sensitivity,…
CCR4	Q9ULM6	CNOT6	CCR4-NOT transcription complex subunit 6 (EC 3.1.13.4) (CCR4 carbon catabolite repression 4-like) (Carbon catabolite repressor protein 4 homolog) (Cytoplasmic deadenylase)	CNOT6 CCR4 CCR4a KIAA1194	557		MUTAGEN 240 240 E->A: Impairs deadenylation and decay of mRNAi-targeted mRNA. {ECO:0000269|PubMed:20065043}.	SUBCELLULAR LOCATION: Cytoplasm {ECO:0000305}. Nucleus {ECO:0000305}.		exoribonuclease activity [GO:0004532]; metal ion binding [GO:0046872]; poly(A)-specific ribonuclease activity [GO:0004535]; RNA binding [GO:0003723]		FUNCTION: Poly(A) nuclease with 3'-5' RNase activity. Catalytic component of the CCR4-NOT complex which is one of the major cellular mRNA deadenylases and is linked to various cellular processes including bulk mRNA degradation, miRNA-mediated repression, translational repression during translational initiation and general transcription regulation. Additional complex functions may be a consequence…
RHOH	Q15669	RHOH	Rho-related GTP-binding protein RhoH (GTP-binding protein TTF) (Translocation three four protein)	RHOH ARHH TTF	191	DISEASE: Note=A chromosomal aberration involving RHOH is found in a non-Hodgkin lymphoma cell line. Translocation t(3;4)(q27;p11) with BCL6.		SUBCELLULAR LOCATION: Cytoplasm {ECO:0000269|PubMed:11809807, ECO:0000269|PubMed:19414807}. Cell membrane {ECO:0000250}; Lipid-anchor {ECO:0000250}; Cytoplasmic side {ECO:0000250}. Note=Colocalizes together with ZAP70 in the immunological synapse. {ECO:0000250}.	TISSUE SPECIFICITY: Expressed only in hematopoietic cells. Present at very high levels in the thymus, less abundant in the spleen, and least abundant in the bone marrow. Expressed at a higher level in the TH1 subtype of T-helper cells than in the TH2 subpopulation. Expressed in neutrophils under inflammatory conditions, such as cystic fibrosis, ulcerative colitis and appendicitis. {ECO:0000269|Pu…	GTPase activity [GO:0003924]; GTPase inhibitor activity [GO:0005095]; GTP binding [GO:0005525]; kinase inhibitor activity [GO:0019210]; protein kinase binding [GO:0019901]; Rho GTPase binding [GO:0017048]		FUNCTION: Negative regulator of hematopoietic progenitor cell proliferation, survival and migration. Critical regulator of thymocyte development and T-cell antigen receptor (TCR) signaling by mediating recruitment and activation of ZAP70. Required for phosphorylation of CD3Z, membrane translocation of ZAP70 and subsequent activation of the ZAP70-mediated pathways. Essential for efficient beta-sel…
ZNF767P	Q75MW2	ZN767	Protein ZNF767 (Zinc finger protein 767 pseudogene)	ZNF767P ZNF767	155
THEMIS	Q8N1K5	THMS1	Protein THEMIS (Thymocyte-expressed molecule involved in selection)	THEMIS C6orf190 C6orf207	641			SUBCELLULAR LOCATION: Cytoplasm {ECO:0000250|UniProtKB:Q8BGW0}. Nucleus {ECO:0000250|UniProtKB:Q8BGW0}.				FUNCTION: Plays a central role in late thymocyte development by controlling both positive and negative T-cell selection. Required to sustain and/or integrate signals required for proper lineage commitment and maturation of T-cells. Regulates T-cell development through T-cell antigen receptor (TCR) signaling and in particular through the regulation of calcium influx and phosphorylation of Erk. {EC…
PTPRK	Q15262	PTPRK	Receptor-type tyrosine-protein phosphatase kappa (Protein-tyrosine phosphatase kappa) (R-PTP-kappa) (EC 3.1.3.48)	PTPRK PTPK	1439			SUBCELLULAR LOCATION: Cell junction, adherens junction. Cell membrane; Single-pass type I membrane protein.	TISSUE SPECIFICITY: High levels in lung, brain and colon; less in liver, pancreas, stomach, kidney, placenta and mammary carcinoma.	beta-catenin binding [GO:0008013]; gamma-catenin binding [GO:0045295]; protein kinase binding [GO:0019901]; protein tyrosine phosphatase activity [GO:0004725]; transmembrane receptor protein tyrosine phosphatase activity [GO:0005001]	2C7S;	FUNCTION: Regulation of processes involving cell contact and adhesion such as growth control, tumor invasion, and metastasis. Negative regulator of EGFR signaling pathway. Forms complexes with beta-catenin and gamma-catenin/plakoglobin. Beta-catenin may be a substrate for the catalytic activity of PTPRK/PTP-kappa. {ECO:0000269|PubMed:19836242}.
FRMD6	Q96NE9	FRMD6	FERM domain-containing protein 6 (Willin)	FRMD6 C14orf31	622			SUBCELLULAR LOCATION: Cytoplasm {ECO:0000269|PubMed:16137681}. Cell membrane {ECO:0000269|PubMed:16137681}; Peripheral membrane protein {ECO:0000269|PubMed:16137681}; Cytoplasmic side {ECO:0000269|PubMed:16137681}. Note=Can colocalize with actin.
GNG2	P59768	GBG2	Guanine nucleotide-binding protein G(I)/G(S)/G(O) subunit gamma-2 (G gamma-I)	GNG2	71			SUBCELLULAR LOCATION: Cell membrane {ECO:0000305}; Lipid-anchor {ECO:0000305}; Cytoplasmic side {ECO:0000305}.	TISSUE SPECIFICITY: Expressed in fetal tissues, including testis, adrenal gland, brain, white blood cells and brain. {ECO:0000269|PubMed:10833460}.	G-protein beta-subunit binding [GO:0031681]; GTPase activity [GO:0003924]	4KFM;5HE0;5HE1;5HE2;5HE3;5UKK;5UKL;5UKM;5UZ7;6B3J;6D9H;6DDE;6DDF;6E3Y;6G79;6GDG;	FUNCTION: Guanine nucleotide-binding proteins (G proteins) are involved as a modulator or transducer in various transmembrane signaling systems. The beta and gamma chains are required for the GTPase activity, for replacement of GDP by GTP, and for G protein-effector interaction (By similarity). {ECO:0000250}.
DRAP1	Q14919	NC2A	Dr1-associated corepressor (Dr1-associated protein 1) (Negative cofactor 2-alpha) (NC2-alpha)	DRAP1	205			SUBCELLULAR LOCATION: Nucleus {ECO:0000305}.	TISSUE SPECIFICITY: Ubiquitous. Highly expressed in adult testis, heart, skeletal muscle, pancreas and brain, and in fetal brain, liver and kidney. {ECO:0000269|PubMed:8608938, ECO:0000269|PubMed:8670811}.	chromatin binding [GO:0003682]; core promoter binding [GO:0001047]; DNA binding [GO:0003677]; DNA-binding transcription factor activity [GO:0003700]; DNA-binding transcription factor activity, RNA polymerase II-specific [GO:0000981]; identical protein binding [GO:0042802]; protein heterodimerization activity [GO:0046982]; transcription coactivator activity [GO:0003713]; transcription corepressor …	1JFI;	FUNCTION: The association of the DR1/DRAP1 heterodimer with TBP results in a functional repression of both activated and basal transcription of class II genes. This interaction precludes the formation of a transcription-competent complex by inhibiting the association of TFIIA and/or TFIIB with TBP. Can bind to DNA on its own. {ECO:0000269|PubMed:8608938, ECO:0000269|PubMed:8670811}.
TSGA10IP	Q3SY00	T10IP	Testis-specific protein 10-interacting protein (Tsga10-interacting protein)	TSGA10IP	556
ZBTB38	Q8NAP3	ZBT38	Zinc finger and BTB domain-containing protein 38	ZBTB38	1195			SUBCELLULAR LOCATION: Nucleus {ECO:0000269|PubMed:16354688}. Chromosome {ECO:0000269|PubMed:16354688}. Note=Localizes to chromocenters. {ECO:0000269|PubMed:16354688}.		DNA binding [GO:0003677]; DNA-binding transcription factor activity [GO:0003700]; DNA-binding transcription factor activity, RNA polymerase II-specific [GO:0000981]; metal ion binding [GO:0046872]; methyl-CpG binding [GO:0008327]; protein homodimerization activity [GO:0042803]		FUNCTION: Transcriptional regulator with bimodal DNA-binding specificity. Binds with a higher affinity to methylated CpG dinucleotides in the consensus sequence 5'-CGCG-3' but can also bind to E-box elements (5'-CACGTG-3'). Can also bind specifically to a single methyl-CpG pair. Represses transcription in a methyl-CpG-dependent manner (PubMed:16354688). Plays an important role in regulating DNA r…
IGSF23	A1L1A6	IGS23	Immunoglobulin superfamily member 23	IGSF23	192			SUBCELLULAR LOCATION: Membrane {ECO:0000305}; Single-pass membrane protein {ECO:0000305}.
PVR	P15151	PVR	Poliovirus receptor (Nectin-like protein 5) (NECL-5) (CD antigen CD155)	PVR PVS	417		MUTAGEN 369 372 KCSR->ACSA: Partial loss of DYNLT1 binding. {ECO:0000269|PubMed:15194795}.	SUBCELLULAR LOCATION: Isoform Alpha: Cell membrane; Single-pass type I membrane protein.; SUBCELLULAR LOCATION: Isoform Delta: Cell membrane; Single-pass type I membrane protein.; SUBCELLULAR LOCATION: Isoform Beta: Secreted.; SUBCELLULAR LOCATION: Isoform Gamma: Secreted.		cell adhesion molecule binding [GO:0050839]; protein homodimerization activity [GO:0042803]; signaling receptor activity [GO:0038023]; virus receptor activity [GO:0001618]	1DGI;1NN8;3EPC;3EPD;3EPF;3J8F;3J9F;3UDW;3URO;4FQP;	FUNCTION: Mediates NK cell adhesion and triggers NK cell effector functions. Binds two different NK cell receptors: CD96 and CD226. These interactions accumulates at the cell-cell contact site, leading to the formation of a mature immunological synapse between NK cell and target cell. This may trigger adhesion and secretion of lytic granules and IFN-gamma and activate cytoxicity of activated NK c…
SLAMF1	Q13291	SLAF1	Signaling lymphocytic activation molecule (CDw150) (IPO-3) (SLAM family member 1) (CD antigen CD150)	SLAMF1 SLAM	335		MUTAGEN 269 269 Y->F: No effect on interaction with INPP5D/SHIP-1, PTPN11/SHP-2 and SH2D1A. {ECO:0000269|PubMed:11313386}.; MUTAGEN 279 279 T->A: Disrupts interaction with SH2D1A; when associated with A-325. {ECO:0000269|PubMed:11806999}.; MUTAGEN 281 281 Y->F: Disrupts interaction with INPP5D/SHIP-1 and PTPN11/SHP-2, no effect on interaction with SH2D1A. {ECO:0000269|PubMed:11313386, ECO:0000269…	SUBCELLULAR LOCATION: Cell membrane {ECO:0000269|PubMed:11806999}; Single-pass type I membrane protein. Note=Present on the surface of B-cells and T-cells. Located at the plasma membrane contacts between neighboring T-cells (PubMed:11806999). {ECO:0000269|PubMed:11806999}.; SUBCELLULAR LOCATION: Isoform 3: Secreted {ECO:0000305|PubMed:7617038}.; SUBCELLULAR LOCATION: Isoform 4: Cell membrane {ECO…	TISSUE SPECIFICITY: Constitutively expressed on peripheral blood memory T-cells, T-cell clones, immature thymocytes and a proportion of B-cells, and is rapidly induced on naive T-cells after activation (PubMed:7617038). Activated B-cells express isoform 1, isoform 3 and a cytoplasmic isoform (PubMed:9091591). Isoform 4 is expressed in B-cells, primary T-cells, dendritic cells and macrophages. Iso…	antigen binding [GO:0003823]; identical protein binding [GO:0042802]; transmembrane signaling receptor activity [GO:0004888]; virus receptor activity [GO:0001618]	1D4T;1D4W;1I3Z;1KA6;1KA7;1M27;2DZF;2IE9;2IFL;2IG5;	FUNCTION: Self-ligand receptor of the signaling lymphocytic activation molecule (SLAM) family. SLAM receptors triggered by homo- or heterotypic cell-cell interactions are modulating the activation and differentiation of a wide variety of immune cells and thus are involved in the regulation and interconnection of both innate and adaptive immune response. Activities are controlled by presence or ab…
RUNX3	Q13761	RUNX3	Runt-related transcription factor 3 (Acute myeloid leukemia 2 protein) (Core-binding factor subunit alpha-3) (CBF-alpha-3) (Oncogene AML-2) (Polyomavirus enhancer-binding protein 2 alpha C subunit) (PEA2-alpha C) (PEBP2-alpha C) (SL3-3 enhancer factor 1 alpha C subunit) (SL3/AKV core-binding factor alpha C subunit)	RUNX3 AML2 CBFA3 PEBP2A3	415			SUBCELLULAR LOCATION: Nucleus {ECO:0000255|PROSITE-ProRule:PRU00399, ECO:0000269|PubMed:20100835, ECO:0000269|PubMed:20599712}. Cytoplasm {ECO:0000269|PubMed:20100835, ECO:0000269|PubMed:20599712}. Note=The tyrosine phosphorylated form localizes to the cytoplasm. Translocates from the cytoplasm to the nucleus following TGF-beta stimulation. {ECO:0000269|PubMed:20599712}.	TISSUE SPECIFICITY: Expressed in gastric cancer tissues (at protein level). {ECO:0000269|PubMed:20599712}.	ATP binding [GO:0005524]; DNA-binding transcription factor activity [GO:0003700]; DNA-binding transcription factor activity, RNA polymerase II-specific [GO:0000981]; RNA polymerase II regulatory region sequence-specific DNA binding [GO:0000977]	5W69;	FUNCTION: Forms the heterodimeric complex core-binding factor (CBF) with CBFB. RUNX members modulate the transcription of their target genes through recognizing the core consensus binding sequence 5'-TGTGGT-3', or very rarely, 5'-TGCGGT-3', within their regulatory regions via their runt domain, while CBFB is a non-DNA-binding regulatory subunit that allosterically enhances the sequence-specific D…
RCOR1	Q9UKL0	RCOR1	REST corepressor 1 (Protein CoREST)	RCOR1 KIAA0071 RCOR	485			SUBCELLULAR LOCATION: Nucleus {ECO:0000255|PROSITE-ProRule:PRU00512, ECO:0000255|PROSITE-ProRule:PRU00624, ECO:0000269|PubMed:10734093, ECO:0000269|PubMed:15897453}. Note=Upon infection by HSV-1, it is partially translocated into the cytoplasm in an HSV-1-dependent manner.	TISSUE SPECIFICITY: Ubiquitously expressed. {ECO:0000269|PubMed:10449787}.	DNA-binding transcription factor activity [GO:0003700]; DNA-binding transcription factor activity, RNA polymerase II-specific [GO:0000981]; histone deacetylase activity [GO:0004407]; proximal promoter DNA-binding transcription repressor activity, RNA polymerase II-specific [GO:0001078]; transcription factor binding [GO:0008134]; transcription regulatory region DNA binding [GO:0044212]	2IW5;2UXN;2UXX;2V1D;2X0L;2XAF;2XAG;2XAH;2XAJ;2XAQ;2XAS;2Y48;3ZMS;3ZMT;3ZMU;3ZMV;3ZMZ;3ZN0;3ZN1;4BAY;4KUM;4UV8;4UV9;4UVA;4UVB;4UVC;4UXN;4XBF;5H6Q;5H6R;5L3B;5L3C;5L3D;5L3E;5L3F;5L3G;5LBQ;5LGN;5LGT;5LGU;5LHG;5LHH;5LHI;5X60;5YJB;	FUNCTION: Essential component of the BHC complex, a corepressor complex that represses transcription of neuron-specific genes in non-neuronal cells. The BHC complex is recruited at RE1/NRSE sites by REST and acts by deacetylating and demethylating specific sites on histones, thereby acting as a chromatin modifier. In the BHC complex, it serves as a molecular beacon for the recruitment of molecula…
ZPLD1	Q8TCW7	ZPLD1	Zona pellucida-like domain-containing protein 1 (ZP domain-containing protein 1) (Cupulin) [Cleaved into: Zona pellucida-like domain-containing protein 1, secreted form]	ZPLD1	415			SUBCELLULAR LOCATION: Zona pellucida-like domain-containing protein 1: Cytoplasmic vesicle membrane {ECO:0000250|UniProtKB:C0H9B6}; Single-pass type I membrane protein {ECO:0000255}.; SUBCELLULAR LOCATION: Zona pellucida-like domain-containing protein 1, secreted form: Secreted, extracellular space, extracellular matrix {ECO:0000250|UniProtKB:C0H9B6}.	TISSUE SPECIFICITY: Detected in placenta, kidney, lung, pancreas and at very low level in other tissues. {ECO:0000269|PubMed:18632209}.			FUNCTION: Glycoprotein which is a component of the gelatinous extracellular matrix in the cupulae of the vestibular organ. {ECO:0000250|UniProtKB:C0H9B6}.
SYDE2	Q5VT97	SYDE2	Rho GTPase-activating protein SYDE2 (Synapse defective protein 1 homolog 2) (Protein syd-1 homolog 2)	SYDE2	1194					GTPase activator activity [GO:0005096]		FUNCTION: GTPase activator for the Rho-type GTPases by converting them to an inactive GDP-bound state. {ECO:0000250}.
SAE1	Q9UBE0	SAE1	SUMO-activating enzyme subunit 1 (Ubiquitin-like 1-activating enzyme E1A) [Cleaved into: SUMO-activating enzyme subunit 1, N-terminally processed]	SAE1 AOS1 SUA1 UBLE1A	346		MUTAGEN 21 21 R->A: Abolishes ATP-dependent activation of SUMO proteins. {ECO:0000269|PubMed:20164921}.; MUTAGEN 24 26 RLW->AAA: Abolishes ATP-dependent activation of SUMO proteins. {ECO:0000269|PubMed:20164921}.	SUBCELLULAR LOCATION: Nucleus {ECO:0000269|PubMed:11481243}.	TISSUE SPECIFICITY: Expression level increases during S phase and drops in G2 phase (at protein level). {ECO:0000269|PubMed:11481243}.	ATP-dependent protein binding [GO:0043008]; enzyme activator activity [GO:0008047]; protein C-terminus binding [GO:0008022]; protein heterodimerization activity [GO:0046982]; small protein activating enzyme binding [GO:0044388]; ubiquitin activating enzyme activity [GO:0004839]	1Y8Q;1Y8R;3KYC;3KYD;	FUNCTION: The heterodimer acts as an E1 ligase for SUMO1, SUMO2, SUMO3, and probably SUMO4. It mediates ATP-dependent activation of SUMO proteins followed by formation of a thioester bond between a SUMO protein and a conserved active site cysteine residue on UBA2/SAE2. {ECO:0000269|PubMed:10187858, ECO:0000269|PubMed:10217437, ECO:0000269|PubMed:11451954, ECO:0000269|PubMed:11481243, ECO:0000269|…
ZC3HAV1	Q7Z2W4	ZCCHV	Zinc finger CCCH-type antiviral protein 1 (ADP-ribosyltransferase diphtheria toxin-like 13) (ARTD13) (Zinc finger CCCH domain-containing protein 2) (Zinc finger antiviral protein) (ZAP)	ZC3HAV1 ZC3HDC2 PRO1677	902		MUTAGEN 810 810 H->N: No effect on the structural inability to bind NAD(+); when associated with Y-830. {ECO:0000269|PubMed:25635049}.; MUTAGEN 830 830 N->Y: No effect on the structural inability to bind NAD(+); when associated with N-810. {ECO:0000269|PubMed:25635049}.	SUBCELLULAR LOCATION: Isoform 1: Cytoplasm. Nucleus. Note=Localizes in the cytoplasm at steady state, but shuttles between nucleus and cytoplasm in a XPO1-dependent manner. {ECO:0000250}.; SUBCELLULAR LOCATION: Isoform 2: Cytoplasm.		cadherin binding [GO:0045296]; metal ion binding [GO:0046872]; RNA binding [GO:0003723]	2X5Y;4X52;	FUNCTION: Antiviral protein which inhibits the replication of viruses by recruiting the cellular RNA degradation machineries to degrade the viral mRNAs. Binds to a ZAP-responsive element (ZRE) present in the target viral mRNA, recruits cellular poly(A)-specific ribonuclease PARN to remove the poly(A) tail, and the 3'-5' exoribonuclease complex exosome to degrade the RNA body from the 3'-end. It a…
CD200R1	Q8TD46	MO2R1	Cell surface glycoprotein CD200 receptor 1 (CD200 cell surface glycoprotein receptor) (Cell surface glycoprotein OX2 receptor 1)	CD200R1 CD200R CRTR2 MOX2R OX2R UNQ2522/PRO6015	325			SUBCELLULAR LOCATION: Isoform 1: Cell membrane; Single-pass type I membrane protein.; SUBCELLULAR LOCATION: Isoform 4: Cell membrane; Single-pass type I membrane protein.; SUBCELLULAR LOCATION: Isoform 2: Secreted.; SUBCELLULAR LOCATION: Isoform 3: Secreted.	TISSUE SPECIFICITY: Expressed in granulocytes, monocytes, most T-cells, neutrophils, basophils and a subset of NK, NKT and B-cells (at protein level). Expressed in bone marrow, lymph nodes, spleen, lung, liver, spinal cord, kidney. Expressed in monocyte-derived dendritic and mast cells. {ECO:0000269|PubMed:12960329}.	glycosylated region protein binding [GO:0140081]; immunoglobulin receptor activity [GO:0019763]; signaling receptor activity [GO:0038023]		FUNCTION: Inhibitory receptor for the CD200/OX2 cell surface glycoprotein. Limits inflammation by inhibiting the expression of proinflammatory molecules including TNF-alpha, interferons, and inducible nitric oxide synthase (iNOS) in response to selected stimuli. Also binds to HHV-8 K14 viral CD200 homolog with identical affinity and kinetics as the host CD200. {ECO:0000269|PubMed:12960329}.
KCP	Q6ZWJ8	KCP	Kielin/chordin-like protein (Cysteine-rich BMP regulator 2) (Cysteine-rich motor neuron 2 protein) (CRIM-2) (Kielin/chordin-like protein 1) (KCP-1)	KCP CRIM2 KCP1	1568			SUBCELLULAR LOCATION: Secreted {ECO:0000250}.				FUNCTION: Enhances bone morphogenetic protein (BMP) signaling in a paracrine manner. In contrast, it inhibits both the activin-A and TGFB1-mediated signaling pathways (By similarity). {ECO:0000250}.
IRF5	Q13568	IRF5	Interferon regulatory factor 5 (IRF-5)	IRF5	498	DISEASE: Inflammatory bowel disease 14 (IBD14) [MIM:612245]: A chronic, relapsing inflammation of the gastrointestinal tract with a complex etiology. It is subdivided into Crohn disease and ulcerative colitis phenotypes. Crohn disease may affect any part of the gastrointestinal tract from the mouth to the anus, but most frequently it involves the terminal ileum and colon. Bowel inflammation is tr…		SUBCELLULAR LOCATION: Cytoplasm. Nucleus. Note=Shuttles between the nucleus and the cytoplasm.		DNA-binding transcription activator activity, RNA polymerase II-specific [GO:0001228]; DNA-binding transcription factor activity, RNA polymerase II-specific [GO:0000981]; identical protein binding [GO:0042802]; sequence-specific DNA binding [GO:0043565]; transcription regulatory region DNA binding [GO:0044212]	3DSH;	FUNCTION: Transcription factor involved in the induction of interferons IFNA and INFB and inflammatory cytokines upon virus infection. Activated by TLR7 or TLR8 signaling. {ECO:0000269|PubMed:11303025, ECO:0000269|PubMed:15695821}.
NLRC5	Q86WI3	NLRC5	Protein NLRC5 (Caterpiller protein 16.1) (CLR16.1) (Nucleotide-binding oligomerization domain protein 27) (Nucleotide-binding oligomerization domain protein 4)	NLRC5 NOD27 NOD4	1866			SUBCELLULAR LOCATION: Cytoplasm {ECO:0000269|PubMed:20061403, ECO:0000269|PubMed:20434986}.	TISSUE SPECIFICITY: Expressed in spleen, thymus, lung, brain, tonsil, heart and prostate. {ECO:0000269|PubMed:20061403, ECO:0000269|PubMed:20434986}.	ATP binding [GO:0005524]; RNA polymerase II proximal promoter sequence-specific DNA binding [GO:0000978]		FUNCTION: Probable regulator of the NF-kappa-B and type I interferon signaling pathways. May also regulate the type II interferon signaling pathway. Plays a role in homeostatic control of innate immunity and in antiviral defense mechanisms. {ECO:0000269|PubMed:20061403, ECO:0000269|PubMed:20434986}.
BCL6	P41182	BCL6	B-cell lymphoma 6 protein (BCL-6) (B-cell lymphoma 5 protein) (BCL-5) (Protein LAZ-3) (Zinc finger and BTB domain-containing protein 27) (Zinc finger protein 51)	BCL6 BCL5 LAZ3 ZBTB27 ZNF51	706	DISEASE: Note=Chromosomal aberrations involving BCL6 are a cause of B-cell non-Hodgkin lymphomas (B-cell NHL), including diffuse large B-cell lymphoma and follicular lymphoma. Approximately 40% of diffuse large B-cell lymphomas and 5 to 10% of follicular lymphomas are associated with chromosomal translocations that deregulate expression of BCL6 by juxtaposing heterologous promoters to the BCL6 co…	MUTAGEN 21 21 N->K: Abolishes interaction with NCOR2 and HDAC2, no effect on interaction with CTBP1 and transcriptional autoinhibition; when associated with A-116 and 376-Q--Q-379. {ECO:0000269|PubMed:18212045}.; MUTAGEN 59 59 S->A: Abolished ubiquitination by the SCF(FBXL17) complex. {ECO:0000269|PubMed:30190310}.; MUTAGEN 116 116 H->A: Abolishes interaction with NCOR2 and HDAC2, no effect on in…	SUBCELLULAR LOCATION: Nucleus {ECO:0000269|PubMed:12504096, ECO:0000269|PubMed:17828269, ECO:0000269|PubMed:22113614, ECO:0000269|PubMed:23166356}.	TISSUE SPECIFICITY: Expressed in germinal center T- and B-cells and in primary immature dendritic cells. {ECO:0000269|PubMed:10981963, ECO:0000269|PubMed:12402037, ECO:0000269|PubMed:15454082, ECO:0000269|PubMed:16142238, ECO:0000269|PubMed:16455075, ECO:0000269|PubMed:17828269, ECO:0000269|PubMed:18212045, ECO:0000269|PubMed:9649500}.	chromatin binding [GO:0003682]; chromatin DNA binding [GO:0031490]; DNA binding [GO:0003677]; DNA-binding transcription factor activity [GO:0003700]; DNA-binding transcription factor activity, RNA polymerase II-specific [GO:0000981]; DNA-binding transcription repressor activity, RNA polymerase II-specific [GO:0001227]; identical protein binding [GO:0042802]; intronic transcription regulatory regi…	1R28;1R29;1R2B;2EN2;2EOS;2LCE;2YRM;3BIM;3E4U;3LBZ;4CP3;4U2M;5H7G;5H7H;5MW2;5MW6;5MWD;5N1X;5N1Z;5N20;5N21;5X4M;5X4N;5X4O;5X4P;5X4Q;5X9O;5X9P;	FUNCTION: Transcriptional repressor mainly required for germinal center (GC) formation and antibody affinity maturation which has different mechanisms of action specific to the lineage and biological functions. Forms complexes with different corepressors and histone deacetylases to repress the transcriptional expression of different subsets of target genes. Represses its target genes by binding d…
LPP	Q93052	LPP	Lipoma-preferred partner (LIM domain-containing preferred translocation partner in lipoma)	LPP	612	DISEASE: Note=A chromosomal aberration involving LPP is associated with a subclass of benign mesenchymal tumors known as lipomas. Translocation t(3;12)(q27-q28;q13-q15) with HMGA2 is shown in lipomas.; DISEASE: Note=A chromosomal aberration involving LPP is associated with pulmonary chondroid hamartomas. Translocation t(3;12)(q27-q28;q14-q15) with HMGA2 is detected in pulmonary chondroid hamartom…	MUTAGEN 610 610 T->A: Abolishes binding to SCRIB. {ECO:0000269|PubMed:15649318}.; MUTAGEN 612 612 L->A: Abolishes binding to SCRIB. {ECO:0000269|PubMed:15649318}.	SUBCELLULAR LOCATION: Nucleus. Cytoplasm. Cell junction. Cell membrane. Note=Found in the nucleus, in the cytoplasm and at cell adhesion sites. Shuttles between the cytoplasm and the nucleus. It has been found in sites of cell adhesion such as cell-to-cell contact and focal adhesion which are membrane attachment sites of cells to the extracellular matrix. Mainly nuclear when fused with HMGA2/HMGI…	TISSUE SPECIFICITY: Expressed in a wide variety of tissues but no or very low expression in brain and peripheral leukocytes. {ECO:0000269|PubMed:10637295, ECO:0000269|PubMed:8812423}.	metal ion binding [GO:0046872]		FUNCTION: May play a structural role at sites of cell adhesion in maintaining cell shape and motility. In addition to these structural functions, it may also be implicated in signaling events and activation of gene transcription. May be involved in signal transduction from cell adhesion sites to the nucleus allowing successful integration of signals arising from soluble factors and cell-cell adhe…
SMARCA4	P51532	SMCA4	Transcription activator BRG1 (EC 3.6.4.-) (ATP-dependent helicase SMARCA4) (BRG1-associated factor 190A) (BAF190A) (Mitotic growth and transcription activator) (Protein BRG-1) (Protein brahma homolog 1) (SNF2-beta) (SWI/SNF-related matrix-associated actin-dependent regulator of chromatin subfamily A member 4)	SMARCA4 BAF190A BRG1 SNF2B SNF2L4	1647	DISEASE: Rhabdoid tumor predisposition syndrome 2 (RTPS2) [MIM:613325]: A familial cancer syndrome predisposing to renal or extrarenal malignant rhabdoid tumors and to a variety of tumors of the central nervous system, including choroid plexus carcinoma, medulloblastoma, and central primitive neuroectodermal tumors. Rhabdoid tumors are the most aggressive and lethal malignancies occurring in earl…	MUTAGEN 1484 1484 V->A: No effect on binding to 'Lys-15'-acetylated histone H3. {ECO:0000269|PubMed:17274598}.; MUTAGEN 1539 1539 F->A: Abolishes binding to 'Lys-15'-acetylated histone H3. {ECO:0000269|PubMed:17274598}.; MUTAGEN 1540 1540 N->A: Abolishes binding to 'Lys-15'-acetylated histone H3. {ECO:0000269|PubMed:17274598}.	SUBCELLULAR LOCATION: Nucleus {ECO:0000255|PROSITE-ProRule:PRU00549, ECO:0000269|PubMed:20418909}. Note=Colocalizes with long non-coding RNA Evf2 in nuclear RNA clouds. {ECO:0000250|UniProtKB:Q3TKT4}.	TISSUE SPECIFICITY: Colocalizes with ZEB1 in E-cadherin-negative cells from established lines, and stroma of normal colon as well as in de-differentiated epithelial cells at the invasion front of colorectal carcinomas (at protein level). {ECO:0000269|PubMed:20418909}.	androgen receptor binding [GO:0050681]; ATP binding [GO:0005524]; DNA-dependent ATPase activity [GO:0008094]; DNA polymerase binding [GO:0070182]; helicase activity [GO:0004386]; lysine-acetylated histone binding [GO:0070577]; p53 binding [GO:0002039]; protein N-terminus binding [GO:0047485]; RNA binding [GO:0003723]; RNA polymerase I CORE element sequence-specific DNA binding [GO:0001164]; Tat p…	2GRC;2H60;3UVD;5DKD;5EA1;6BGH;	FUNCTION: Involved in transcriptional activation and repression of select genes by chromatin remodeling (alteration of DNA-nucleosome topology). Component of SWI/SNF chromatin remodeling complexes that carry out key enzymatic activities, changing chromatin structure by altering DNA-histone contacts within a nucleosome in an ATP-dependent manner. Component of the CREST-BRG1 complex, a multiprotein…
UBXN6	Q9BZV1	UBXN6	UBX domain-containing protein 6 (UBX domain-containing protein 1)	UBXN6 UBXD1 UBXDC2	441			SUBCELLULAR LOCATION: Cytoplasm {ECO:0000269|PubMed:18656546}. Cytoplasm, cytosol {ECO:0000269|PubMed:19275885}. Membrane {ECO:0000269|PubMed:19275885}; Peripheral membrane protein {ECO:0000269|PubMed:19275885}. Nucleus {ECO:0000269|PubMed:18656546}. Cytoplasm, cytoskeleton, microtubule organizing center, centrosome {ECO:0000269|PubMed:18656546}. Early endosome membrane {ECO:0000269|PubMed:218222…	TISSUE SPECIFICITY: Enhanced expression in testis.			FUNCTION: May negatively regulate the ATPase activity of VCP, an ATP-driven segregase that associates with different cofactors to control a wide variety of cellular processes (PubMed:26475856). As a cofactor of VCP, it may play a role in the transport of CAV1 to lysosomes for degradation (PubMed:21822278, PubMed:23335559). It may also play a role in endoplasmic reticulum-associated degradation (E…
HDGFRP2	Q7Z4V5	HDGR2	Hepatoma-derived growth factor-related protein 2 (HDGF-related protein 2) (HRP-2) (Hepatoma-derived growth factor 2) (HDGF-2)	HDGFL2 HDGF2 HDGFRP2 HRP2 UNQ785/PRO1604	671			SUBCELLULAR LOCATION: Nucleus {ECO:0000250|UniProtKB:Q3UMU9}.	TISSUE SPECIFICITY: Widely expressed. High expression is found in heart, skeletal muscle, ovary and testis. Overexpression is frequently observed in hepatocellular carcinoma samples. {ECO:0000269|PubMed:25689719}.		3EAE;3QBY;3QJ6;	FUNCTION: Involved in cellular growth control, through the regulation of cyclin D1 expression. {ECO:0000269|PubMed:25689719}.
TOX2	Q96NM4	TOX2	TOX high mobility group box family member 2 (Granulosa cell HMG box protein 1) (GCX-1)	TOX2 C20orf100 GCX1	488			SUBCELLULAR LOCATION: Nucleus {ECO:0000255|PROSITE-ProRule:PRU00267}.		DNA-binding transcription factor activity, RNA polymerase II-specific [GO:0000981]; proximal promoter DNA-binding transcription activator activity, RNA polymerase II-specific [GO:0001077]; RNA polymerase II proximal promoter sequence-specific DNA binding [GO:0000978]		FUNCTION: Putative transcriptional activator involved in the hypothalamo-pituitary-gonadal system.
RRAS2	P62070	RRAS2	Ras-related protein R-Ras2 (Ras-like protein TC21) (Teratocarcinoma oncogene)	RRAS2 TC21	204	DISEASE: Ovarian cancer (OC) [MIM:167000]: The term ovarian cancer defines malignancies originating from ovarian tissue. Although many histologic types of ovarian tumors have been described, epithelial ovarian carcinoma is the most common form. Ovarian cancers are often asymptomatic and the recognized signs and symptoms, even of late-stage disease, are vague. Consequently, most patients are diagn…		SUBCELLULAR LOCATION: Cell membrane {ECO:0000250}; Lipid-anchor {ECO:0000250}; Cytoplasmic side {ECO:0000250}. Note=Inner surface of plasma membrane possibly with attachment requiring acylation of the C-terminal cysteine (By similarity with RAS).	TISSUE SPECIFICITY: Ubiquitously present in all tissues examined, with the highest levels in heart, placenta, and skeletal muscle. Moderate levels in lung and liver; low levels in brain, kidney, and pancreas. {ECO:0000269|PubMed:8052619}.	GTPase activity [GO:0003924]; GTP binding [GO:0005525]	2ERY;	FUNCTION: It is a plasma membrane-associated GTP-binding protein with GTPase activity. Might transduce growth inhibitory signals across the cell membrane, exerting its effect through an effector shared with the Ras proteins but in an antagonistic fashion.
COPB1	P53618	COPB	Coatomer subunit beta (Beta-coat protein) (Beta-COP)	COPB1 COPB MSTP026	953			SUBCELLULAR LOCATION: Cytoplasm. Golgi apparatus membrane {ECO:0000269|PubMed:11056392, ECO:0000269|PubMed:17451557, ECO:0000269|PubMed:7573041}; Peripheral membrane protein {ECO:0000269|PubMed:17451557, ECO:0000269|PubMed:18385291, ECO:0000269|PubMed:20056612}; Cytoplasmic side {ECO:0000305}. Cytoplasmic vesicle, COPI-coated vesicle membrane; Peripheral membrane protein {ECO:0000305}; Cytoplasmi…		structural molecule activity [GO:0005198]		FUNCTION: The coatomer is a cytosolic protein complex that binds to dilysine motifs and reversibly associates with Golgi non-clathrin-coated vesicles, which further mediate biosynthetic protein transport from the ER, via the Golgi up to the trans Golgi network. Coatomer complex is required for budding from Golgi membranes, and is essential for the retrograde Golgi-to-ER transport of dilysine-tagg…
RBM43	Q6ZSC3	RBM43	RNA-binding protein 43 (RNA-binding motif protein 43)	RBM43 C2orf38	357					RNA binding [GO:0003723]
ENTHD1	Q8IYW4	ENTD1	ENTH domain-containing protein 1 (Epsin-2B)	ENTHD1	607
GRAP2	O75791	GRAP2	GRB2-related adapter protein 2 (Adapter protein GRID) (GRB-2-like protein) (GRB2L) (GRBLG) (GRBX) (Grf40 adapter protein) (Grf-40) (Growth factor receptor-binding protein) (Hematopoietic cell-associated adapter protein GrpL) (P38) (Protein GADS) (SH3-SH2-SH3 adapter Mona)	GRAP2 GADS GRB2L GRID	330			SUBCELLULAR LOCATION: Nucleus {ECO:0000269|PubMed:21179510}. Cytoplasm {ECO:0000269|PubMed:21179510}. Endosome {ECO:0000269|PubMed:21179510}.		SH3/SH2 adaptor activity [GO:0005070]	5GJH;	FUNCTION: Interacts with SLP-76 to regulate NF-AT activation. Binds to tyrosine-phosphorylated shc.
LIMK2	P53671	LIMK2	LIM domain kinase 2 (LIMK-2) (EC 2.7.11.1)	LIMK2	638		MUTAGEN 505 505 T->E: Increases kinase activity. {ECO:0000269|PubMed:11018042}.; MUTAGEN 505 505 T->V: Abolishes cofilin phosphorylation and enhancement of stress fiber formation. {ECO:0000269|PubMed:11018042}.	SUBCELLULAR LOCATION: Isoform LIMK2a: Cytoplasm. Nucleus. Note=Isoform LIMK2a is distributed in the cytoplasm and the nucleus.; SUBCELLULAR LOCATION: Isoform LIMK2b: Cytoplasm. Nucleus. Note=Isoform LIMK2b occurs mainly in the cytoplasm and is scarcely translocated to the nucleus.	TISSUE SPECIFICITY: Highest expression in the placenta; moderate level in liver, lung, kidney, and pancreas. LIMK2a is found to be more abundant then LIMK2b in liver, colon, stomach, and spleen, while in brain, kidney, and placenta LIMK2b is the dominant form. In adult lung, both LIMK2a and LIMK2b is nearly equally observed. {ECO:0000269|PubMed:8954941}.	ATP binding [GO:0005524]; metal ion binding [GO:0046872]; protein heterodimerization activity [GO:0046982]; protein serine/threonine kinase activity [GO:0004674]	1X6A;4TPT;5NXD;	FUNCTION: Displays serine/threonine-specific phosphorylation of myelin basic protein and histone (MBP) in vitro. {ECO:0000269|PubMed:10436159, ECO:0000269|PubMed:11018042}.
IFITM3	Q01628	IFM3	Interferon-induced transmembrane protein 3 (Dispanin subfamily A member 2b) (DSPA2b) (Interferon-inducible protein 1-8U)	IFITM3	133			SUBCELLULAR LOCATION: Cell membrane; Single-pass type II membrane protein. Late endosome membrane; Single-pass type II membrane protein. Lysosome membrane; Single-pass type II membrane protein.				FUNCTION: IFN-induced antiviral protein which disrupts intracellular cholesterol homeostasis. Inhibits the entry of viruses to the host cell cytoplasm by preventing viral fusion with cholesterol depleted endosomes. May inactivate new enveloped viruses which buds out of the infected cell, by letting them go out with a cholesterol depleted membrane. Active against multiple viruses, including influe…
ZBTB7B	O15156	ZBT7B	Zinc finger and BTB domain-containing protein 7B (Krueppel-related zinc finger protein cKrox) (hcKrox) (T-helper-inducing POZ/Krueppel-like factor) (Zinc finger and BTB domain-containing protein 15) (Zinc finger protein 67 homolog) (Zfp-67) (Zinc finger protein 857B) (Zinc finger protein Th-POK)	ZBTB7B ZBTB15 ZFP67 ZNF857B	539			SUBCELLULAR LOCATION: Nucleus {ECO:0000250|UniProtKB:Q64321}.		DNA-binding transcription factor activity, RNA polymerase II-specific [GO:0000981]; enhancer sequence-specific DNA binding [GO:0001158]; histone deacetylase binding [GO:0042826]; metal ion binding [GO:0046872]; protein homodimerization activity [GO:0042803]; proximal promoter DNA-binding transcription activator activity, RNA polymerase II-specific [GO:0001077]; RNA polymerase II proximal promoter…		FUNCTION: Transcription regulator that acts as a key regulator of lineage commitment of immature T-cell precursors. Exerts distinct biological functions in the mammary epithelial cells and T cells in a tissue-specific manner. Necessary and sufficient for commitment of CD4 lineage, while its absence causes CD8 commitment. Development of immature T-cell precursors (thymocytes) to either the CD4 hel…
EPPK1	P58107	EPIPL	Epiplakin (450 kDa epidermal antigen)	EPPK1 EPIPL	5088			SUBCELLULAR LOCATION: Cytoplasm, cytoskeleton {ECO:0000269|PubMed:15671067, ECO:0000269|PubMed:23398049}. Cell junction, hemidesmosome {ECO:0000269|PubMed:23398049}. Cell junction, tight junction {ECO:0000269|PubMed:23398049}. Cell projection {ECO:0000269|PubMed:23398049}. Apicolateral cell membrane {ECO:0000250|UniProtKB:Q8R0W0}. Basolateral cell membrane {ECO:0000250|UniProtKB:Q8R0W0}. Cell jun…	TISSUE SPECIFICITY: Expressed in epithelial cells of liver, small intestine, colon, salivary glands, stomach and appendix. {ECO:0000269|PubMed:11278896}.	cytoskeletal protein binding [GO:0008092]; intermediate filament binding [GO:0019215]; keratin filament binding [GO:1990254]; RNA binding [GO:0003723]; structural molecule activity [GO:0005198]		FUNCTION: Cytoskeletal linker protein that connects to intermediate filaments and controls their reorganization in response to stress (PubMed:15671067, PubMed:27206504, PubMed:23398049). In response to mechanical stress like wound healing, is associated with the machinery for cellular motility by slowing down keratinocyte migration and proliferation and accelerating keratin bundling in proliferat…
PLEC	Q15149	PLEC	Plectin (PCN) (PLTN) (Hemidesmosomal protein 1) (HD1) (Plectin-1)	PLEC PLEC1	4684	DISEASE: Epidermolysis bullosa simplex with pyloric atresia (EBS-PA) [MIM:612138]: Autosomal recessive genodermatosis characterized by severe skin blistering at birth and congenital pyloric atresia. Death usually occurs in infancy. This disorder is allelic to MD-EBS. {ECO:0000269|PubMed:14675180, ECO:0000269|PubMed:20665883}. Note=The disease is caused by mutations affecting the gene represented …		SUBCELLULAR LOCATION: Cytoplasm, cytoskeleton {ECO:0000269|PubMed:12482924}. Cell junction, hemidesmosome {ECO:0000269|PubMed:12482924}.	TISSUE SPECIFICITY: Widely expressed with highest levels in muscle, heart, placenta and spinal cord.	actin binding [GO:0003779]; ankyrin binding [GO:0030506]; cadherin binding [GO:0045296]; RNA binding [GO:0003723]; structural constituent of cytoskeleton [GO:0005200]; structural constituent of muscle [GO:0008307]; structural molecule activity [GO:0005198]	1MB8;2N03;2ODU;2ODV;3F7P;3PDY;3PE0;4GDO;4Q58;4Q59;5J1F;5J1G;5J1H;5J1I;	FUNCTION: Interlinks intermediate filaments with microtubules and microfilaments and anchors intermediate filaments to desmosomes or hemidesmosomes. Could also bind muscle proteins such as actin to membrane complexes in muscle. May be involved not only in the filaments network, but also in the regulation of their dynamics. Structural component of muscle. Isoform 9 plays a major role in the mainte…
PLXNC1	O60486	PLXC1	Plexin-C1 (Virus-encoded semaphorin protein receptor) (CD antigen CD232)	PLXNC1 VESPR	1568			SUBCELLULAR LOCATION: Membrane {ECO:0000305}; Single-pass type I membrane protein {ECO:0000305}.	TISSUE SPECIFICITY: Detected in heart, brain, lung, spleen and placenta. {ECO:0000269|PubMed:9586637}.	semaphorin receptor activity [GO:0017154]; signaling receptor binding [GO:0005102]	3KUZ;3NVN;3NVQ;	FUNCTION: Receptor for SEMA7A, for smallpox semaphorin A39R, vaccinia virus semaphorin A39R and for herpesvirus Sema protein. Binding of semaphorins triggers cellular responses leading to the rearrangement of the cytoskeleton and to secretion of IL6 and IL8 (By similarity). {ECO:0000250, ECO:0000269|PubMed:20727575}.
LY86	O95711	LY86	Lymphocyte antigen 86 (Ly-86) (Protein MD-1)	LY86 MD1	162			SUBCELLULAR LOCATION: Secreted, extracellular space. Note=Associated with CD180 at the cell surface.	TISSUE SPECIFICITY: Highly expressed in B-cells, monocytes and tonsil.		3B2D;	FUNCTION: May cooperate with CD180 and TLR4 to mediate the innate immune response to bacterial lipopolysaccharide (LPS) and cytokine production. Important for efficient CD180 cell surface expression (By similarity). {ECO:0000250}.
RREB1	Q92766	RREB1	Ras-responsive element-binding protein 1 (RREB-1) (Finger protein in nuclear bodies) (Raf-responsive zinc finger protein LZ321) (Zinc finger motif enhancer-binding protein 1) (Zep-1)	RREB1 FINB	1687			SUBCELLULAR LOCATION: Nucleus speckle {ECO:0000269|PubMed:15067362, ECO:0000269|PubMed:17550981, ECO:0000269|PubMed:9305772}.	TISSUE SPECIFICITY: Expressed in heart, placenta, lung, liver, skeletal muscle, kidney and pancreas. Not found in the brain. {ECO:0000269|PubMed:8816445}.	DNA-binding transcription activator activity, RNA polymerase II-specific [GO:0001228]; DNA-binding transcription factor activity [GO:0003700]; DNA-binding transcription factor activity, RNA polymerase II-specific [GO:0000981]; metal ion binding [GO:0046872]; RNA polymerase II proximal promoter sequence-specific DNA binding [GO:0000978]; RNA polymerase II regulatory region sequence-specific DNA bi…		FUNCTION: Transcription factor that binds specifically to the RAS-responsive elements (RRE) of gene promoters. May be involved in Ras/Raf-mediated cell differentiation by enhancing calcitonin expression. Represses the angiotensinogen gene. Negatively regulates the transcriptional activity of AR. Potentiates the transcriptional activity of NEUROD1. {ECO:0000269|PubMed:10390538, ECO:0000269|PubMed:…
SLC30A7	Q8NEW0	ZNT7	Zinc transporter 7 (ZnT-7) (Solute carrier family 30 member 7) (Znt-like transporter 2)	SLC30A7 ZNT7 ZNTL2	376			SUBCELLULAR LOCATION: Golgi apparatus, trans-Golgi network membrane {ECO:0000269|PubMed:12446736}; Multi-pass membrane protein {ECO:0000269|PubMed:12446736}.		cation transmembrane transporter activity [GO:0008324]		FUNCTION: Seems to facilitate zinc transport from the cytoplasm into the Golgi apparatus. Partly regulates cellular zinc homeostasis. Required with ZNT5 for the activation of zinc-requiring enzymes, alkaline phosphatases (ALPs). Transports zinc into the lumens of the Golgi apparatus and the vesicular compartments where ALPs locate, thus, converting apoALPs to holoALPs. Required with ZNT5 and ZNT6…
CD226	Q15762	CD226	CD226 antigen (DNAX accessory molecule 1) (DNAM-1) (CD antigen CD226)	CD226 DNAM1	336			SUBCELLULAR LOCATION: Cell membrane {ECO:0000305}; Single-pass type I membrane protein {ECO:0000305}.	TISSUE SPECIFICITY: Expressed by peripheral blood T-lymphocytes. {ECO:0000269|PubMed:8673704}.	cell adhesion molecule binding [GO:0050839]; integrin binding [GO:0005178]; protein kinase binding [GO:0019901]		FUNCTION: Involved in intercellular adhesion, lymphocyte signaling, cytotoxicity and lymphokine secretion mediated by cytotoxic T-lymphocyte (CTL) and NK cell (PubMed:8673704). Cell surface receptor for NECTIN2. Upon ligand binding, stimulates T-cell proliferation and cytokine production, including that of IL2, IL5, IL10, IL13, and IFNG. Competes with PVRIG for NECTIN2-binding (PubMed:26755705). …
CHST12	Q9NRB3	CHSTC	Carbohydrate sulfotransferase 12 (EC 2.8.2.5) (Chondroitin 4-O-sulfotransferase 2) (Chondroitin 4-sulfotransferase 2) (C4ST-2) (C4ST2) (Sulfotransferase Hlo)	CHST12 UNQ500/PRO1017	414			SUBCELLULAR LOCATION: Golgi apparatus membrane {ECO:0000250}; Single-pass type II membrane protein {ECO:0000250}.	TISSUE SPECIFICITY: Widely expressed. Expressed a high level in spinal chord, heart, spleen, thyroid, pituitary gland, adrenal gland, peripheral blood leukocytes, thymus, lung, small intestine, fetal kidney, fetal spleen and fetal lung. {ECO:0000269|PubMed:10781601}.	3'-phosphoadenosine 5'-phosphosulfate binding [GO:0050656]; chondroitin 4-sulfotransferase activity [GO:0047756]		FUNCTION: Catalyzes the transfer of sulfate to position 4 of the N-acetylgalactosamine (GalNAc) residue of chondroitin and desulfated dermatan sulfate. Chondroitin sulfate constitutes the predominant proteoglycan present in cartilage and is distributed on the surfaces of many cells and extracellular matrices. Activity toward partially desulfated dermatan sulfate is however lower. Does not form 4,…
TNFAIP8	O95379	TFIP8	Tumor necrosis factor alpha-induced protein 8 (TNF alpha-induced protein 8) (Head and neck tumor and metastasis-related protein) (MDC-3.13) (NF-kappa-B-inducible DED-containing protein) (NDED) (SCC-S2) (TNF-induced protein GG2-1)	TNFAIP8	198			SUBCELLULAR LOCATION: Cytoplasm {ECO:0000269|PubMed:14724590}.	TISSUE SPECIFICITY: Expressed at high levels in the spleen, lymph node, thymus, thyroid, bone marrow and placenta. Expressed at high levels both in various tumor tissues, unstimulated and cytokine-activated cultured cells. Expressed at low levels in the spinal cord, ovary, lung, adrenal glands, heart, brain, testis and skeletal muscle. {ECO:0000269|PubMed:10233894, ECO:0000269|PubMed:10644768, EC…	cysteine-type endopeptidase inhibitor activity involved in apoptotic process [GO:0043027]		FUNCTION: Acts as a negative mediator of apoptosis and may play a role in tumor progression. Suppresses the TNF-mediated apoptosis by inhibiting caspase-8 activity but not the processing of procaspase-8, subsequently resulting in inhibition of BID cleavage and caspase-3 activation. {ECO:0000269|PubMed:10644768, ECO:0000269|PubMed:11346652, ECO:0000269|PubMed:14724590}.
FAM69A	Q5T7M9	FA69A	Protein FAM69A	FAM69A	428			SUBCELLULAR LOCATION: Endoplasmic reticulum membrane {ECO:0000250}; Single-pass type II membrane protein {ECO:0000250}.
PRR5L	Q6MZQ0	PRR5L	Proline-rich protein 5-like (Protein observed with Rictor-2) (Protor-2)	PRR5L PROTOR2	368					ubiquitin protein ligase binding [GO:0031625]		FUNCTION: Associates with the mTORC2 complex that regulates cellular processes including survival and organization of the cytoskeleton (PubMed:17461779). Regulates the activity of the mTORC2 complex in a substrate-specific manner preventing for instance the specific phosphorylation of PKCs and thereby controlling cell migration (PubMed:22609986). Plays a role in the stimulation of ZFP36-mediated …
CNR2	P34972	CNR2	Cannabinoid receptor 2 (CB-2) (CB2) (hCB2) (CX5)	CNR2 CB2A CB2B	360		MUTAGEN 109 109 K->A: No effect on agonist binding. Affects cannabinoid agonist binding; when associated with G-112. {ECO:0000269|PubMed:10051546}.; MUTAGEN 109 109 K->R: No effect on agonist binding. {ECO:0000269|PubMed:10051546}.; MUTAGEN 112 112 S->G: Affects cannabinoid agonist binding; when associated with A-109. {ECO:0000269|PubMed:10051546}.; MUTAGEN 130 130 D->A: Loss of ligand binding. A…	SUBCELLULAR LOCATION: Cell membrane; Multi-pass membrane protein. Cell projection, dendrite {ECO:0000250}. Perikaryon {ECO:0000250}. Note=Localizes to apical dendrite of pyramidal neurons. {ECO:0000250}.	TISSUE SPECIFICITY: Preferentially expressed in cells of the immune system with higher expression in B-cells and NK cells (at protein level). Expressed in skin in suprabasal layers and hair follicles (at protein level). Highly expressed in tonsil and to a lower extent in spleen, peripheral blood mononuclear cells, and thymus. PubMed:14657172 could not detect expression in normal brain. Expressed …	cannabinoid receptor activity [GO:0004949]	2KI9;	FUNCTION: Heterotrimeric G protein-coupled receptor for endocannabinoid 2-arachidonoylglycerol mediating inhibition of adenylate cyclase. May function in inflammatory response, nociceptive transmission and bone homeostasis. {ECO:0000269|PubMed:10051546, ECO:0000269|PubMed:12663043, ECO:0000269|PubMed:12711605, ECO:0000269|PubMed:18692962}.
CAMK2G	Q13555	KCC2G	Calcium/calmodulin-dependent protein kinase type II subunit gamma (CaM kinase II subunit gamma) (CaMK-II subunit gamma) (EC 2.7.11.17)	CAMK2G CAMK CAMK-II CAMKG	558			SUBCELLULAR LOCATION: Sarcoplasmic reticulum membrane {ECO:0000305}; Peripheral membrane protein {ECO:0000305}; Cytoplasmic side {ECO:0000305}.	TISSUE SPECIFICITY: Expressed in skeletal muscle. {ECO:0000269|PubMed:16690701}.	ATP binding [GO:0005524]; calcium-dependent protein serine/threonine phosphatase activity [GO:0004723]; calmodulin binding [GO:0005516]; calmodulin-dependent protein kinase activity [GO:0004683]; identical protein binding [GO:0042802]; protein homodimerization activity [GO:0042803]; protein serine/threonine kinase activity [GO:0004674]; Ras guanyl-nucleotide exchange factor activity [GO:0005088]	2UX0;2V7O;	FUNCTION: Calcium/calmodulin-dependent protein kinase that functions autonomously after Ca(2+)/calmodulin-binding and autophosphorylation, and is involved in sarcoplasmic reticulum Ca(2+) transport in skeletal muscle and may function in dendritic spine and synapse formation and neuronal plasticity. In slow-twitch muscles, is involved in regulation of sarcoplasmic reticulum (SR) Ca(2+) transport a…
C10orf55	Q5SWW7	CJ055	Uncharacterized protein C10orf55	C10orf55	151
GRB2	P62993	GRB2	Growth factor receptor-bound protein 2 (Adapter protein GRB2) (Protein Ash) (SH2/SH3 adapter GRB2)	GRB2 ASH	217		MUTAGEN 49 49 P->L: Ineffective in DNA synthesis. Abolishes interaction with SHB; when associated with L-206. Abolishes interaction with SOS1. {ECO:0000269|PubMed:1322798, ECO:0000269|PubMed:8493579, ECO:0000269|PubMed:9484780}.; MUTAGEN 89 89 E->K: No effect on the interaction with SOS1. {ECO:0000269|PubMed:8493579}.; MUTAGEN 90 90 S->N: No effect on the interaction with SOS1. {ECO:0000269|PubMe…	SUBCELLULAR LOCATION: Nucleus {ECO:0000269|PubMed:21179510}. Cytoplasm {ECO:0000269|PubMed:21179510}. Endosome {ECO:0000269|PubMed:21179510}. Golgi apparatus {ECO:0000250}.		1-phosphatidylinositol-3-kinase activity [GO:0016303]; ephrin receptor binding [GO:0046875]; epidermal growth factor receptor binding [GO:0005154]; identical protein binding [GO:0042802]; insulin receptor substrate binding [GO:0043560]; neurotrophin TRKA receptor binding [GO:0005168]; phosphatidylinositol-4,5-bisphosphate 3-kinase activity [GO:0046934]; phosphotyrosine residue binding [GO:0001784…	1AZE;1BM2;1BMB;1CJ1;1FHS;1FYR;1GCQ;1GFC;1GFD;1GHU;1GRI;1IO6;1JYQ;1JYR;1JYU;1QG1;1TZE;1X0N;1ZFP;2AOA;2AOB;2H46;2H5K;2HUW;2VVK;2VWF;2W0Z;3C7I;3IMD;3IMJ;3IN7;3IN8;3KFJ;3MXC;3MXY;3N7Y;3N84;3N8M;3OV1;3OVE;3S8L;3S8N;3S8O;3WA4;4P9V;4P9Z;5CDW;	FUNCTION: Adapter protein that provides a critical link between cell surface growth factor receptors and the Ras signaling pathway.; FUNCTION: Isoform 2 does not bind to phosphorylated epidermal growth factor receptor (EGFR) but inhibits EGF-induced transactivation of a RAS-responsive element. Isoform 2 acts as a dominant negative protein over GRB2 and by suppressing proliferative signals, may tr…
IL12A	P29459	IL12A	Interleukin-12 subunit alpha (IL-12A) (Cytotoxic lymphocyte maturation factor 35 kDa subunit) (CLMF p35) (IL-12 subunit p35) (NK cell stimulatory factor chain 1) (NKSF1)	IL12A NKSF1	219			SUBCELLULAR LOCATION: Secreted {ECO:0000269|PubMed:1674604, ECO:0000269|PubMed:9342359}.		cytokine activity [GO:0005125]; growth factor activity [GO:0008083]; interleukin-12 beta subunit binding [GO:0042163]; interleukin-12 receptor binding [GO:0005143]; interleukin-27 binding [GO:0045513]; protein heterodimerization activity [GO:0046982]	1F45;3HMX;	FUNCTION: Cytokine that can act as a growth factor for activated T and NK cells, enhance the lytic activity of NK/lymphokine-activated killer cells, and stimulate the production of IFN-gamma by resting PBMC. {ECO:0000269|PubMed:1673147, ECO:0000269|PubMed:1674604, ECO:0000269|PubMed:2204066}.
B4GALT5	O43286	B4GT5	Beta-1,4-galactosyltransferase 5 (Beta-1,4-GalTase 5) (Beta4Gal-T5) (b4Gal-T5) (EC 2.4.1.-) (Beta-1,4-GalT II) (UDP-Gal:beta-GlcNAc beta-1,4-galactosyltransferase 5) (UDP-galactose:beta-N-acetylglucosamine beta-1,4-galactosyltransferase 5)	B4GALT5	388			SUBCELLULAR LOCATION: Golgi apparatus, Golgi stack membrane; Single-pass type II membrane protein. Note=Trans cisternae of Golgi stack.	TISSUE SPECIFICITY: Ubiquitously expressed. {ECO:0000269|PubMed:9435216}.	beta-N-acetylglucosaminylglycopeptide beta-1,4-galactosyltransferase activity [GO:0003831]; galactosyltransferase activity [GO:0008378]; metal ion binding [GO:0046872]; N-acetyllactosamine synthase activity [GO:0003945]		FUNCTION: Responsible for the synthesis of complex-type N-linked oligosaccharides in many glycoproteins as well as the carbohydrate moieties of glycolipids. {ECO:0000269|PubMed:9435216}.
SLC9A8	Q9Y2E8	SL9A8	Sodium/hydrogen exchanger 8 (Na(+)/H(+) exchanger 8) (NHE-8) (Solute carrier family 9 member 8)	SLC9A8 KIAA0939 NHE8	581			SUBCELLULAR LOCATION: Golgi apparatus membrane {ECO:0000269|PubMed:15522866}; Multi-pass membrane protein {ECO:0000269|PubMed:15522866}.	TISSUE SPECIFICITY: Ubiquitous. Strongly expressed in skeletal muscle and kidney. {ECO:0000269|PubMed:15522866}.	potassium:proton antiporter activity [GO:0015386]; sodium:proton antiporter activity [GO:0015385]		FUNCTION: Involved in pH regulation to eliminate acids generated by active metabolism or to counter adverse environmental conditions. Major proton extruding system driven by the inward sodium ion chemical gradient. Plays an important role in signal transduction. {ECO:0000269|PubMed:15522866}.
CLCN6	P51797	CLCN6	Chloride transport protein 6 (Chloride channel protein 6) (ClC-6)	CLCN6 KIAA0046	869		MUTAGEN 410 410 N->A: Abolishes N-glycosylation; when associated with A-422 and A-432. {ECO:0000269|PubMed:17534424}.; MUTAGEN 422 422 N->A: Abolishes N-glycosylation; when associated with A-410 and A-432. {ECO:0000269|PubMed:17534424}.; MUTAGEN 432 432 N->A: Abolishes N-glycosylation; when associated with A-410 and A-422. {ECO:0000269|PubMed:17534424}.	SUBCELLULAR LOCATION: Endosome membrane {ECO:0000269|PubMed:17534424}; Multi-pass membrane protein {ECO:0000269|PubMed:17534424}. Note=Detected in detergent-resistant lipid rafts.	TISSUE SPECIFICITY: Testis, ovary, small intestine, brain and skeletal muscle. Low level expression in aortic and coronary vascular smooth muscle cells, and aortic endothelial cells. Isoform 3 is only detected in kidney. {ECO:0000269|PubMed:10198195, ECO:0000269|PubMed:8543009, ECO:0000269|PubMed:9224655}.	antiporter activity [GO:0015297]; ATP binding [GO:0005524]; voltage-gated chloride channel activity [GO:0005247]		FUNCTION: Chloride transport protein, initially identified as voltage-gated chloride channel. The presence of the conserved gating glutamate residues suggests that is functions as antiporter.
IFNGR2	P38484	INGR2	Interferon gamma receptor 2 (IFN-gamma receptor 2) (IFN-gamma-R2) (Interferon gamma receptor accessory factor 1) (AF-1) (Interferon gamma receptor beta-chain) (IFN-gamma-R-beta) (Interferon gamma transducer 1)	IFNGR2 IFNGT1	337	DISEASE: Immunodeficiency 28 (IMD28) [MIM:614889]: A form of Mendelian susceptibility to mycobacterial disease, a rare condition caused by impairment of interferon-gamma mediated immunity. It is characterized by predisposition to illness caused by moderately virulent mycobacterial species, such as Bacillus Calmette-Guerin (BCG) vaccine, environmental non-tuberculous mycobacteria, and by the more …	MUTAGEN 110 110 N->Q: Complete inhibition of transport to the cell membrane. {ECO:0000269|PubMed:27599734}.; MUTAGEN 137 137 N->Q: Complete inhibition of transport to the cell membrane. {ECO:0000269|PubMed:27599734}.; MUTAGEN 168 168 T->A,Q: Does not affect function. {ECO:0000269|PubMed:15924140}.; MUTAGEN 231 231 N->Q: Complete inhibition of transport to the cell membrane. {ECO:0000269|PubMed:27…	SUBCELLULAR LOCATION: Cell membrane {ECO:0000269|PubMed:15356148, ECO:0000269|PubMed:15924140, ECO:0000269|PubMed:27599734}; Single-pass type I membrane protein {ECO:0000255}. Cytoplasmic vesicle membrane {ECO:0000269|PubMed:10605012}; Single-pass type I membrane protein {ECO:0000255}. Golgi apparatus membrane {ECO:0000269|PubMed:23963039}; Single-pass type I membrane protein {ECO:0000255}. Endop…	TISSUE SPECIFICITY: Expressed in T-cells (at protein level). {ECO:0000269|PubMed:10605012}.	interferon-gamma receptor activity [GO:0004906]	5EH1;	FUNCTION: Associates with IFNGR1 to form a receptor for the cytokine interferon gamma (IFNG) (PubMed:8124716, PubMed:7673114,PubMed:7615558). Ligand binding stimulates activation of the JAK/STAT signaling pathway (PubMed:8124716, PubMed:7673114, PubMed:15356148). Required for signal transduction in contrast to other receptor subunit responsible for ligand binding (PubMed:7673114). {ECO:0000269|Pu…
L3MBTL3	Q96JM7	LMBL3	Lethal(3)malignant brain tumor-like protein 3 (H-l(3)mbt-like protein 3) (L(3)mbt-like protein 3) (MBT-1)	L3MBTL3 KIAA1798 MBT1	780			SUBCELLULAR LOCATION: Nucleus {ECO:0000250}.		DNA-binding transcription factor activity [GO:0003700]; zinc ion binding [GO:0008270]	1WJQ;1WJS;3UT1;4FL6;4L59;	FUNCTION: Putative Polycomb group (PcG) protein. PcG proteins maintain the transcriptionally repressive state of genes, probably via a modification of chromatin, rendering it heritably changed in its expressibility. Required for normal maturation of myeloid progenitor cells (By similarity). {ECO:0000250}.

## Sheet: 2) 200genes B-cells
Gene	Name
RGS1	Regulator of G-protein signaling 1 (RGS1) (B-cell activation protein BL34) (Early response protein 1R20)
BCL10	B-cell lymphoma/leukemia 10 (B-cell CLL/lymphoma 10) (Bcl-10) (CARD-containing molecule enhancing NF-kappa-B) (CARD-like apoptotic protein) (hCLAP) (CED-3/ICH-1 prodomain homologous E10-like regulator) (CIPER) (Cellular homolog of vCARMEN) (cCARMEN) (Cellular-E10) (c-E10) (Mammalian CARD-containing adapter molecule E10) (mE10)
CD6	T-cell differentiation antigen CD6 (T12) (TP120) (CD antigen CD6) [Cleaved into: Soluble CD6]
BACH2	Transcription regulator protein BACH2 (BTB and CNC homolog 2)
DDX6	Probable ATP-dependent RNA helicase DDX6 (EC 3.6.4.13) (ATP-dependent RNA helicase p54) (DEAD box protein 6) (Oncogene RCK)
CXCR5	C-X-C chemokine receptor type 5 (CXC-R5) (CXCR-5) (Burkitt lymphoma receptor 1) (Monocyte-derived receptor 15) (MDR-15) (CD antigen CD185)
ZFP36L2	mRNA decay activator protein ZFP36L2 (Butyrate response factor 2) (EGF-response factor 2) (ERF-2) (TPA-induced sequence 11d) (Zinc finger protein 36, C3H1 type-like 2) (ZFP36-like 2)
CLEC2D	C-type lectin domain family 2 member D (Lectin-like NK cell receptor) (Lectin-like transcript 1) (LLT-1) (Osteoclast inhibitory lectin)
CLECL1	C-type lectin-like domain family 1 (Dendritic cell-associated lectin 1) (DC-associated lectin-1) (DCAL-1)
CD27	CD27 antigen (CD27L receptor) (T-cell activation antigen CD27) (T14) (Tumor necrosis factor receptor superfamily member 7) (CD antigen CD27)
CD40	Tumor necrosis factor receptor superfamily member 5 (B-cell surface antigen CD40) (Bp50) (CD40L receptor) (CDw40) (CD antigen CD40)
CARD11	Caspase recruitment domain-containing protein 11 (CARD-containing MAGUK protein 1) (Carma 1)
FOXP1	Forkhead box protein P1 (Mac-1-regulated forkhead) (MFH)
ZFP36L1	mRNA decay activator protein ZFP36L1 (Butyrate response factor 1) (EGF-response factor 1) (ERF-1) (TPA-induced sequence 11b) (Zinc finger protein 36, C3H1 type-like 1) (ZFP36-like 1)
IKZF3	Zinc finger protein Aiolos (Ikaros family zinc finger protein 3)
IKZF1	DNA-binding protein Ikaros (Ikaros family zinc finger protein 1) (Lymphoid transcription factor LyF-1)
FCRL3	Fc receptor-like protein 3 (FcR-like protein 3) (FcRL3) (Fc receptor homolog 3) (FcRH3) (IFGP family protein 3) (hIFGP3) (Immune receptor translocation-associated protein 3) (SH2 domain-containing phosphatase anchor protein 2) (CD antigen CD307c)
FCRL2	Fc receptor-like B (Fc receptor homolog expressed in B-cells protein 2) (FREB-2) (Fc receptor-like and mucin-like protein 2) (Fc receptor-like protein 2) (Fc receptor-related protein Y) (FcRY)
SLAMF7	SLAM family member 7 (CD2 subset 1) (CD2-like receptor-activating cytotoxic cells) (CRACC) (Membrane protein FOAP-12) (Novel Ly9) (Protein 19A) (CD antigen CD319)
TRAF3	TNF receptor-associated factor 3 (EC 2.3.2.27) (CAP-1) (CD40 receptor-associated factor 1) (CRAF1) (CD40-binding protein) (CD40BP) (LMP1-associated protein 1) (LAP1) (RING-type E3 ubiquitin transferase TRAF3)
BATF	Basic leucine zipper transcriptional factor ATF-like (B-cell-activating transcription factor) (B-ATF) (SF-HT-activated gene 2 protein) (SFA-2)
CBLB	E3 ubiquitin-protein ligase CBL-B (EC 2.3.2.27) (Casitas B-lineage lymphoma proto-oncogene b) (RING finger protein 56) (RING-type E3 ubiquitin transferase CBL-B) (SH3-binding protein CBL-B) (Signal transduction protein CBL-B)
CTLA4	Cytotoxic T-lymphocyte protein 4 (Cytotoxic T-lymphocyte-associated antigen 4) (CTLA-4) (CD antigen CD152)
CD28	T-cell-specific surface glycoprotein CD28 (TP44) (CD antigen CD28)
BCL9L	B-cell CLL/lymphoma 9-like protein (B-cell lymphoma 9-like protein) (BCL9-like protein) (Protein BCL9-2)
ARHGAP27	Rho GTPase-activating protein 27 (CIN85-associated multi-domain-containing Rho GTPase-activating protein 1) (Rho-type GTPase-activating protein 27) (SH3 domain-containing protein 20)
SLAMF1	Signaling lymphocytic activation molecule (CDw150) (IPO-3) (SLAM family member 1) (CD antigen CD150)
CD200R1	Cell surface glycoprotein CD200 receptor 1 (CD200 cell surface glycoprotein receptor) (Cell surface glycoprotein OX2 receptor 1)
BCL6	B-cell lymphoma 6 protein (BCL-6) (B-cell lymphoma 5 protein) (BCL-5) (Protein LAZ-3) (Zinc finger and BTB domain-containing protein 27) (Zinc finger protein 51)
LY86	Lymphocyte antigen 86 (Ly-86) (Protein MD-1)
CNR2	Cannabinoid receptor 2 (CB-2) (CB2) (hCB2) (CX5)

## Sheet: 3) Patsop2017RNAseqCNSassumed 
Gene name
TMM25
MTCH2
MADD
PRS6A
CC88B
FKBP2
SNX32
CYTB
CYTM
SF3B2
CUX2
ALDH2
OGFD2
KMT5A
EFTS
GALC
PP4C
TAOK2
MRM1
PGAP3
CSKI2
ICAM3
KRI1
CS044
PDE4C
PVR
TEAD2
ZNT7
CASQ1
VANG2
HMGCL
RAVR2
FA69A
S12A5
CENPE
IPYR2
DHB4
CAMLG
RGS14
F184A
AL8A1
KCD20
TRMO

## Sheet: 4) Patsop2017RNAseqUniProtKB
Entry	yourlist:M20181129E6AB09CADA7E802395C04DE1AF96DA0E2F8F96O	yourlist:M20181128E5A08BB0B2D1C45B0C7BC3B55FD265560010C5N	Entry name	Protein names	Gene names	Length	Involvement in disease	Pharmaceutical use	Mutagenesis	Disruption phenotype	Subcellular location [CC]	Tissue specificity	Interacts with	Gene ontology (molecular function)	Cross-reference (PDB)	Cross-reference (ExpressionAtlas)	Function [CC]	Gene ontology (biological process)	Cross-reference (UniPathway)	Virus hosts	Cross-reference (GeneWiki)	Mapped PubMed ID	Cross-reference (STRING)	Cross-reference (Bgee)	Cross-reference (CleanEx)	Cross-reference (CollecTF)	Cross-reference (Genevisible)	Gene names (primary )
Q9Y6C9			MTCH2_HUMAN	Mitochondrial carrier homolog 2 (Met-induced mitochondrial protein)	MTCH2 MIMP HSPC032	303					SUBCELLULAR LOCATION: Mitochondrion inner membrane {ECO:0000305}; Multi-pass membrane protein {ECO:0000305}.					Q9Y6C9;	FUNCTION: The substrate transported is not yet known. Induces mitochondrial depolarization.	positive regulation of apoptotic process [GO:0043065]; protein localization to mitochondrion [GO:0070585]			MTCH2;	12407445; 11042152; 14702039; 15489334; 19413330; 21269460; 24275569; 25944712; 15899861; 19079261; 19164386; 19692490; 19746409; 19812171; 19851340; 19910641; 19910938; 20215397; 20386550; 20571754; 20712903; 20724581; 20725061; 20816152; 20816195; 20877624; 21795451; 22179955; 22190034; 22416135; 22443470; 23229156; 23266187; 23744079; 26638075; 26794447; 26827940; 28498397	9606.ENSP00000303222;	ENSG00000109919;	HS_MTCH2;		Q9Y6C9;	MTCH2
Q8WXG6			MADD_HUMAN	MAP kinase-activating death domain protein (Differentially expressed in normal and neoplastic cells) (Insulinoma glucagonoma clone 20) (Rab3 GDP/GTP exchange factor)	MADD DENN IG20 KIAA0358	1647					SUBCELLULAR LOCATION: Membrane {ECO:0000269|PubMed:8988362}. Cytoplasm {ECO:0000269|PubMed:8988362}.	TISSUE SPECIFICITY: Highly expressed in fetal brain and kidney; adult testis, ovary, brain and heart. Isoform 5 is constitutively expressed in all tissues. Isoform 7 is expressed in fetal liver and in several cancer cell lines. {ECO:0000269|PubMed:14716293, ECO:0000269|PubMed:8988362, ECO:0000269|PubMed:9796103}.	Q9NUX5; Q16849	death receptor binding [GO:0005123]; protein kinase activator activity [GO:0030295]; Rab guanyl-nucleotide exchange factor activity [GO:0017112]		Q8WXG6;	FUNCTION: Plays a significant role in regulating cell proliferation, survival and death through alternative mRNA splicing. Isoform 5 shows increased cell proliferation and isoform 2 shows decreased. Converts GDP-bound inactive form of RAB3A, RAB3C and RAB3D to the GTP-bound active forms. Component of the TNFRSF1A signaling complex: MADD links TNFRSF1A with MAP kinase activation. Plays an importan…	activation of MAPK activity [GO:0000187]; cell surface receptor signaling pathway [GO:0007166]; execution phase of apoptosis [GO:0097194]; regulation of apoptotic process [GO:0042981]; regulation of cell cycle [GO:0051726]; regulation of extrinsic apoptotic signaling pathway [GO:2001236]; regulation of extrinsic apoptotic signaling pathway via death domain receptors [GO:1902041]; regulation of Ra…			MADD_(gene);	8988362; 9115275; 9796103; 11577081; 9205841; 14702039; 16554811; 15489334; 10825539; 14735464; 14716293; 15007167; 18691976; 18669648; 19369195; 19690332; 20937701; 20068231; 21269460; 23186163; 11516400; 12244319; 12410563; 12421765; 14695193; 15208670; 16273344; 16571673; 16682944; 16880209; 16959763; 17314102; 17410194; 18223207; 1845915; 18559336; 18794122; 18849981; 19060911; 19289468; 1991…	9606.ENSP00000310933;	ENSG00000110514;			Q8WXG6;	MADD
P26885			FKBP2_HUMAN	Peptidyl-prolyl cis-trans isomerase FKBP2 (PPIase FKBP2) (EC 5.2.1.8) (13 kDa FK506-binding protein) (13 kDa FKBP) (FKBP-13) (FK506-binding protein 2) (FKBP-2) (Immunophilin FKBP13) (Rotamase)	FKBP2 FKBP13	142					SUBCELLULAR LOCATION: Endoplasmic reticulum membrane {ECO:0000305}; Peripheral membrane protein {ECO:0000305}.	TISSUE SPECIFICITY: T-cells and thymus.	Q9UMX0; Q9UMX0-2; Q9NRR5	FK506 binding [GO:0005528]; peptidyl-prolyl cis-trans isomerase activity [GO:0003755]	2PBC;4NNR;	P26885;	FUNCTION: PPIases accelerate the folding of proteins. It catalyzes the cis-trans isomerization of proline imidic peptide bonds in oligopeptides.				FKBP2;	1713687; 1281998; 15489334; 12606707; 21269460; 24275569; 25944712; 16169070; 16713569; 18624398; 19913121; 20628086; 20711500; 22665516; 25416956; 26638075; 28385890	9606.ENSP00000310935;	ENSG00000173486;	HS_FKBP2;		P26885;	FKBP2
Q86XE0			SNX32_HUMAN	Sorting nexin-32 (Sorting nexin-6B)	SNX32 SNX6B	403							Q13596	phosphatidylinositol binding [GO:0035091]	6E8R;		FUNCTION: May be involved in several stages of intracellular trafficking. {ECO:0000250}.	protein transport [GO:0015031]; regulation of macroautophagy [GO:0016241]				14702039; 15489334; 21516116; 23085988; 25416956	9606.ENSP00000310620;	ENSG00000172803;	HS_SNX32;		Q86XE0;	SNX32
P00156			CYB_HUMAN	Cytochrome b (Complex III subunit 3) (Complex III subunit III) (Cytochrome b-c1 complex subunit 3) (Ubiquinol-cytochrome-c reductase complex cytochrome b subunit)	MT-CYB COB CYTB MTCYB	380	DISEASE: Note=Defects in MT-CYB are a rare cause of mitochondrial dysfunction underlying different myopathies. They include mitochondrial encephalomyopathy, hypertrophic cardiomyopathy (HCM), and sporadic mitochondrial myopathy (MM). In mitochondrial myopathy, exercise intolerance is the predominant symptom. Additional features include lactic acidosis, muscle weakness and/or myoglobinuria. Defect…				SUBCELLULAR LOCATION: Mitochondrion inner membrane {ECO:0000250|UniProtKB:P00157}; Multi-pass membrane protein {ECO:0000250|UniProtKB:P00157}.			metal ion binding [GO:0046872]; protein-containing complex binding [GO:0044877]; ubiquinol-cytochrome-c reductase activity [GO:0008121]	5XTE;5XTH;5XTI;	P00156;	FUNCTION: Component of the ubiquinol-cytochrome c reductase complex (complex III or cytochrome b-c1 complex) that is part of the mitochondrial respiratory chain. The b-c1 complex mediates electron transfer from ubiquinol to cytochrome c. Contributes to the generation of a proton gradient across the mitochondrial membrane that is then used for ATP synthesis. {ECO:0000250|UniProtKB:P00157}.	animal organ regeneration [GO:0031100]; electron transport coupled proton transport [GO:0015990]; hyperosmotic salinity response [GO:0042538]; mitochondrial electron transport, ubiquinol to cytochrome c [GO:0006122]; response to cadmium ion [GO:0046686]; response to calcium ion [GO:0051592]; response to cobalamin [GO:0033590]; response to copper ion [GO:0046688]; response to ethanol [GO:0045471];…			MT-CYB;	7219534; 10508508; 7623448; 7530363; 11130070; 11553319; 12022039; 6100559; 11047755; 25944712; 1757091; 1732158; 8910895; 9818877; 9806551; 10453733; 10502593; 10960495; 11601507; 11464242; 11891837; 12905068; 21269460; 17015183; 18481423; 186667; 21988832; 239860; 24344204; 25640309; 28844695	9606.ENSP00000354554;	ENSG00000198727;				MT-CYB
Q13435			SF3B2_HUMAN	Splicing factor 3B subunit 2 (Pre-mRNA-splicing factor SF3b 145 kDa subunit) (SF3b145) (Spliceosome-associated protein 145) (SAP 145)	SF3B2 SAP145	895			MUTAGEN 471 471 R->K: Does not affect methylation by PRMT9. {ECO:0000269|PubMed:25737013}.; MUTAGEN 495 495 R->K: Does not affect methylation by PRMT9. {ECO:0000269|PubMed:25737013}.; MUTAGEN 502 502 R->K: Does not affect methylation by PRMT9. {ECO:0000269|PubMed:25737013}.; MUTAGEN 506 506 F->A: Does not affect methylation by PRMT9; when associated with A-510. {ECO:0000269|PubMed:25979344}.; MUT…		SUBCELLULAR LOCATION: Nucleus {ECO:0000269|PubMed:27720643, ECO:0000269|PubMed:28541300}. Nucleus speckle {ECO:0000269|PubMed:16923959}.		O60231; Q70Z53; O60341; O43395; Q6P2Q9; O15541; Q15427; O95391; Q01081; Q9HCS7; Q96NB3	RNA binding [GO:0003723]	2DO5;5Z56;5Z57;5Z58;6FF4;	Q13435;	FUNCTION: Involved in pre-mRNA splicing as a component of the splicing factor SF3B complex (PubMed:27720643). SF3B complex is required for 'A' complex assembly formed by the stable binding of U2 snRNP to the branchpoint sequence (BPS) in pre-mRNA. Sequence independent binding of SF3A/SF3B complex upstream of the branch site is essential, it may anchor U2 snRNP to the pre-mRNA (PubMed:12234937). M…	mRNA processing [GO:0006397]; mRNA splicing, via spliceosome [GO:0000398]; RNA splicing [GO:0008380]; viral process [GO:0016032]			SF3B2;	14702039; 15489334; 8566756; 10882114; 12234937; 11991638; 12738865; 15146077; 17081983; 16923959; 17525332; 18691976; 18669648; 18318008; 19413330; 19690332; 19608861; 20068231; 21269460; 21406692; 23186163; 24275569; 24129315; 25218447; 25772364; 25755297; 28112733; 25737013; 25979344; 27720643; 27905398; 28541300; 10207048; 11101529; 11118221; 11333026; 11532962; 11607023; 12176931; 12411573; …	9606.ENSP00000318861;	ENSG00000087365;	HS_SF3B2;		Q13435;	SF3B2
O14529			CUX2_HUMAN	Homeobox protein cut-like 2 (Homeobox protein cux-2)	CUX2 CUTL2 KIAA0293	1486					SUBCELLULAR LOCATION: Nucleus {ECO:0000255|PROSITE-ProRule:PRU00108, ECO:0000255|PROSITE-ProRule:PRU00374}.			DNA-binding transcription factor activity, RNA polymerase II-specific [GO:0000981]; proximal promoter DNA-binding transcription repressor activity, RNA polymerase II-specific [GO:0001078]; RNA polymerase II proximal promoter sequence-specific DNA binding [GO:0000978]; RNA polymerase II regulatory region sequence-specific DNA binding [GO:0000977]; sequence-specific DNA binding [GO:0043565]	1WH6;1WH8;1X2L;	O14529;	FUNCTION: May be a transcription factor involved in neural specification. Binds to DNA in a sequence-specific manner (By similarity). {ECO:0000250}.	cellular response to organic substance [GO:0071310]; cognition [GO:0050890]; Golgi vesicle transport [GO:0048193]; negative regulation of transcription by RNA polymerase II [GO:0000122]; positive regulation of dendrite morphogenesis [GO:0050775]; positive regulation of dendritic spine morphogenesis [GO:0061003]; positive regulation of excitatory postsynaptic potential [GO:2000463]; positive regul…				9179496; 12168954; 16541075; 15489334; 18669648; 19328558; 19401682; 20634891; 26221032	9606.ENSP00000261726;	ENSG00000111249;	HS_CUX2;		O14529;	CUX2
P05091			ALDH2_HUMAN	Aldehyde dehydrogenase, mitochondrial (EC 1.2.1.3) (ALDH class 2) (ALDH-E2) (ALDHI)	ALDH2 ALDM	517					SUBCELLULAR LOCATION: Mitochondrion matrix.			aldehyde dehydrogenase (NAD) activity [GO:0004029]; aldehyde dehydrogenase [NAD(P)+] activity [GO:0004030]; electron transfer activity [GO:0009055]; glyceraldehyde-3-phosphate dehydrogenase (NAD+) (non-phosphorylating) activity [GO:0043878]; NAD binding [GO:0051287]	1CW3;1NZW;1NZX;1NZZ;1O00;1O01;1O02;1O04;1O05;1ZUM;2ONM;2ONN;2ONO;2ONP;2VLE;3INJ;3INL;3N80;3N81;3N82;3N83;3SZ9;4FQF;4FR8;4KWF;4KWG;5L13;	P05091;		alcohol metabolic process [GO:0006066]; carbohydrate metabolic process [GO:0005975]; ethanol catabolic process [GO:0006068]; ethanol oxidation [GO:0006069]	UPA00780;UER00768		ALDH2;	3582651; 3562250; 2838413; 14702039; 16541075; 15489334; 4065146; 2987944; 4015823; 15242332; 3610592; 3653404; 21269460; 24275569; 10631996; 6582480; 8561277; 10896918; 11051375; 11115843; 11117576; 11210104; 11238183; 11306026; 11375898; 11410735; 11410744; 11510748; 11520401; 11584144; 11600186; 11692094; 11696658; 11744614; 11748356; 11767261; 11781503; 11798074; 11925062; 11966948; 12010862;…	9606.ENSP00000261733;	ENSG00000111275;	HS_ALDH2;		P05091;	ALDH2
Q9NQR1			KMT5A_HUMAN	N-lysine methyltransferase KMT5A (EC 2.1.1.-) (H4-K20-HMTase KMT5A) (Histone-lysine N-methyltransferase KMT5A) (EC 2.1.1.43) (Lysine N-methyltransferase 5A) (Lysine-specific methylase 5A) (PR/SET domain-containing protein 07) (PR-Set7) (PR/SET07) (SET domain-containing protein 8)	KMT5A PRSET7 SET07 SET8 SETD8	393			MUTAGEN 172 172 K->Q: Inhibits the interaction with SIRT2. Increases the number of mitotic foci formation. Does not change methyltransferase activity. {ECO:0000269|PubMed:23468428}.; MUTAGEN 172 172 K->R: Increases the interaction with SIRT2. Reduces the number of mitotic foci formation. Does not change methyltransferase activity. {ECO:0000269|PubMed:23468428}.; MUTAGEN 286 286 Y->A,F: Strongly r…		SUBCELLULAR LOCATION: Nucleus. Chromosome. Note=Specifically localizes to mitotic chromosomes. Colocalized with SIRT2 at mitotic foci. Associates with chromosomes during mitosis; association is increased in a H(2)O(2)-induced oxidative stress-dependent manner. Associates with silent chromatin on euchromatic arms. Not associated with constitutive heterochromatin.		P62805; Q15672	histone-lysine N-methyltransferase activity [GO:0018024]; histone methyltransferase activity (H4-K20 specific) [GO:0042799]; lysine N-methyltransferase activity [GO:0016278]; p53 binding [GO:0002039]; protein-lysine N-methyltransferase activity [GO:0016279]; transcription corepressor activity [GO:0003714]	1ZKK;2BQZ;3F9W;3F9X;3F9Y;3F9Z;4IJ8;5HQ2;5T5G;5TEG;5TH7;5V2N;5W1Y;	Q9NQR1;	FUNCTION: Protein-lysine N-methyltransferase that monomethylates both histones and non-histone proteins. Specifically monomethylates 'Lys-20' of histone H4 (H4K20me1). H4K20me1 is enriched during mitosis and represents a specific tag for epigenetic transcriptional repression. Mainly functions in euchromatin regions, thereby playing a central role in the silencing of euchromatic genes. Required fo…	cell cycle [GO:0007049]; cell division [GO:0051301]; negative regulation of transcription, DNA-templated [GO:0045892]; negative regulation of transcription by RNA polymerase II [GO:0000122]; peptidyl-lysine monomethylation [GO:0018026]; regulation of DNA damage response, signal transduction by p53 class mediator [GO:0043516]; regulation of signal transduction by p53 class mediator [GO:1901796]			SETD8;	12086618; 12121615; 14702039; 15489334; 12208845; 15200950; 15964846; 16517599; 17707234; 18408754; 18669648; 20870725; 20068231; 23468428; 23186163; 23478445; 15933069; 15933070; 18166648; 18319261; 18418072; 18480059; 18512960; 19088188; 19789321; 20932471; 20932472; 20953199; 20966048; 21035370; 21200139; 21220508; 21282610; 21779408; 21983900; 22095217; 22556262; 22583696; 22867998; 23291132;…	9606.ENSP00000332995;	ENSG00000183955;	HS_SETD8;		Q9NQR1;	KMT5A
P54803			GALC_HUMAN	Galactocerebrosidase (GALCERase) (EC 3.2.1.46) (Galactocerebroside beta-galactosidase) (Galactosylceramidase) (Galactosylceramide beta-galactosidase)	GALC	685	DISEASE: Leukodystrophy, globoid cell (GLD) [MIM:245200]: An autosomal recessive disorder characterized by insufficient catabolism of several galactolipids that are important for normal myelin production. Four clinical forms are recognized. The infantile form accounts for 90% of cases. It manifests before six months of age with irritability, spasticity, arrest of motor and mental development, and…				SUBCELLULAR LOCATION: Lysosome.	TISSUE SPECIFICITY: Detected in urine. Detected in testis, brain and placenta (at protein level). Detected in kidney and liver. {ECO:0000269|PubMed:8399327}.		galactosylceramidase activity [GO:0004336]		P54803;	FUNCTION: Hydrolyzes the galactose ester bonds of galactosylceramide, galactosylsphingosine, lactosylceramide, and monogalactosyldiglyceride. Enzyme with very low activity responsible for the lysosomal catabolism of galactosylceramide, a major lipid in myelin, kidney and epithelial cells of small intestine and colon. {ECO:0000269|PubMed:8281145, ECO:0000269|PubMed:8399327}.	galactosylceramide catabolic process [GO:0006683]; glycosphingolipid metabolic process [GO:0006687]			Galactosylceramidase;	7601472; 9434153; 14702039; 12508121; 8281145; 8297359; 15489334; 8399327; 9338580; 10833326; 7581365; 8595408; 8940268; 8786069; 9272171; 10477434; 10234611; 17579360; 20886637; 23462331; 7852280	9606.ENSP00000261304;	ENSG00000054983;	HS_GALC;		P54803;	GALC
Q9UL54			TAOK2_HUMAN	Serine/threonine-protein kinase TAO2 (EC 2.7.11.1) (Kinase from chicken homolog C) (hKFC-C) (Prostate-derived sterile 20-like kinase 1) (PSK-1) (PSK1) (Prostate-derived STE20-like kinase 1) (Thousand and one amino acid protein kinase 2)	TAOK2 KIAA0881 MAP3K17 PSK PSK1 UNQ2971/PRO7431	1235			MUTAGEN 57 57 K->A: Loss of kinase activity. In isoform 1, excluded from the nucleus. No effect on microtubule-binding. {ECO:0000269|PubMed:10660600, ECO:0000269|PubMed:12639963, ECO:0000269|PubMed:16893890, ECO:0000269|PubMed:17158878}.; MUTAGEN 169 169 D->A: Loss of kinase activity; No effect on MAP3K7-mediated activation of NF-kappa-B. {ECO:0000269|PubMed:16893890}.; MUTAGEN 919 919 D->N: No e…		SUBCELLULAR LOCATION: Cytoplasmic vesicle membrane {ECO:0000305}; Multi-pass membrane protein {ECO:0000305}. Cytoplasm, cytoskeleton. Nucleus. Note=Catalytically active full-length phosphorylated isoform 1 localizes to microtubules in the cytoplasm predominantly on microtubule cables positioned around the nucleus. A C-terminally truncated form of isoform 1 is present in the nucleus; isoform 2 and…	TISSUE SPECIFICITY: Ubiquitously expressed, with a higher level of expression in testis and brain. {ECO:0000269|PubMed:10660600, ECO:0000269|PubMed:13679851}.		ATP binding [GO:0005524]; MAP kinase kinase kinase activity [GO:0004709]; mitogen-activated protein kinase kinase binding [GO:0031434]; neuropilin binding [GO:0038191]; protein serine/threonine kinase activity [GO:0004674]			FUNCTION: Serine/threonine-protein kinase involved in different processes such as membrane blebbing and apoptotic bodies formation DNA damage response and MAPK14/p38 MAPK stress-activated MAPK cascade. Phosphorylates itself, MBP, activated MAPK8, MAP2K3, MAP2K6 and tubulins. Activates the MAPK14/p38 MAPK signaling pathway through the specific activation and phosphorylation of the upstream MAP2K3 …	actin cytoskeleton organization [GO:0030036]; activation of JUN kinase activity [GO:0007257]; activation of MAPK activity [GO:0000187]; activation of MAPKK activity [GO:0000186]; activation of protein kinase activity [GO:0032147]; apoptotic process [GO:0006915]; axonogenesis [GO:0007409]; basal dendrite arborization [GO:0150020]; basal dendrite morphogenesis [GO:0150019]; cell migration [GO:00164…			TAOK2;	10660600; 13679851; 10048485; 14702039; 17974005; 15616553; 15489334; 12975309; 11279118; 12639963; 12665513; 16893890; 17396146; 17158878; 18691976; 19226137; 19369195; 20159944; 20068231; 21269460; 23186163; 24275569; 12577067; 19242545; 20711500; 22153077; 22683681; 23585562; 24606918; 25241761; 26496610; 28385331; 28830982	9606.ENSP00000310094;	ENSG00000149930;	HS_TAOK2;		Q9UL54;	TAOK2
Q6IN84			MRM1_HUMAN	rRNA methyltransferase 1, mitochondrial (EC 2.1.1.-) (16S rRNA (guanosine(1145)-2'-O)-methyltransferase) (16S rRNA [Gm1145] 2'-O-methyltransferase)	MRM1	353					SUBCELLULAR LOCATION: Mitochondrion {ECO:0000269|PubMed:24036117, ECO:0000269|PubMed:25009282}.		Q6RW13	RNA binding [GO:0003723]; rRNA (guanosine-2'-O-)-methyltransferase activity [GO:0070039]		Q6IN84;	FUNCTION: S-adenosyl-L-methionine-dependent 2'-O-ribose methyltransferase that catalyzes the formation of 2'-O-methylguanosine at position 1145 (Gm1145) in the 16S mitochondrial large subunit ribosomal RNA (mtLSU rRNA), a universally conserved modification in the peptidyl transferase domain of the mtLSU rRNA. {ECO:0000269|PubMed:25074936}.	rRNA 2'-O-methylation [GO:0000451]				14702039; 15489334; 21269460; 24036117; 25074936; 25009282; 25944712; 20186120; 20877624; 21900206; 23902751; 25416956; 26496610	9606.ENSP00000250156;	ENSG00000278619;	HS_MRM1;		Q6IN84;	MRM1
Q96FM1			PGAP3_HUMAN	Post-GPI attachment to proteins factor 3 (COS16 homolog) (hCOS16) (Gene coamplified with ERBB2 protein) (PER1-like domain-containing protein 1)	PGAP3 CAB2 PERLD1 UNQ546/PRO1100	320	DISEASE: Hyperphosphatasia with mental retardation syndrome 4 (HPMRS4) [MIM:615716]: An autosomal recessive neurologic disorder characterized by profound developmental delay, severe mental retardation, no speech, psychomotor delay, postnatal microcephaly, and elevated serum alkaline phosphatase. {ECO:0000269|PubMed:24439110}. Note=The disease is caused by mutations affecting the gene represented …				SUBCELLULAR LOCATION: Golgi apparatus membrane {ECO:0000305|PubMed:12460457}; Multi-pass membrane protein {ECO:0000305|PubMed:12460457}. Endoplasmic reticulum membrane {ECO:0000305|PubMed:12460457}; Multi-pass membrane protein {ECO:0000305|PubMed:12460457}. Note=Mainly localizes to Golgi apparatus. {ECO:0000305}.	TISSUE SPECIFICITY: Ubiquitously expressed, with highest levels in thyroid and placenta. {ECO:0000269|PubMed:12460457}.		hydrolase activity, acting on ester bonds [GO:0016788]		Q96FM1;	FUNCTION: Involved in the lipid remodeling steps of GPI-anchor maturation. Lipid remodeling steps consist in the generation of 2 saturated fatty chains at the sn-2 position of GPI-anchors proteins. Required for phospholipase A2 activity that removes an acyl-chain at the sn-2 position of GPI-anchors during the remodeling of GPI (Probable). {ECO:0000305|PubMed:17021251}.	GPI anchor biosynthetic process [GO:0006506]; GPI anchor metabolic process [GO:0006505]				12460457; 12975309; 14702039; 16303743; 16625196; 15489334; 12739007; 17021251; 24439110; 15010812; 17117180; 19124506; 19913121; 20628086; 22188591; 23615438; 27120253; 28390064	9606.ENSP00000300658;	ENSG00000161395;	HS_PERLD1;		Q96FM1;	PGAP3
P32942			ICAM3_HUMAN	Intercellular adhesion molecule 3 (ICAM-3) (CDw50) (ICAM-R) (CD antigen CD50)	ICAM3	547					SUBCELLULAR LOCATION: Membrane; Single-pass type I membrane protein.	TISSUE SPECIFICITY: Leukocytes. {ECO:0000269|PubMed:1448173, ECO:0000269|PubMed:23775590}.		integrin binding [GO:0005178]; signaling receptor binding [GO:0005102]	1T0P;	P32942;	FUNCTION: ICAM proteins are ligands for the leukocyte adhesion protein LFA-1 (integrin alpha-L/beta-2) (PubMed:1448173). ICAM3 is also a ligand for integrin alpha-D/beta-2. In association with integrin alpha-L/beta-2, contributes to apoptotic neutrophil phagocytosis by macrophages (PubMed:23775590). {ECO:0000269|PubMed:1448173, ECO:0000269|PubMed:23775590}.	cell adhesion [GO:0007155]; cell-cell adhesion [GO:0098609]; extracellular matrix organization [GO:0030198]; phagocytosis [GO:0006909]; regulation of immune response [GO:0050776]; stimulatory C-type lectin receptor signaling pathway [GO:0002223]			ICAM3;	1448173; 1448174; 8459213; 15489334; 8325327; 11179968; 16335952; 19159218; 19349973; 19690332; 21269460; 23775590; 25944712; 15728350; 10721994; 11784723; 11799126; 11857637; 12021323; 12571844; 12600815; 12743567; 14704632; 14726630; 14970226; 15163761; 15880373; 15958383; 16169070; 17145745; 17570115; 17591777; 17913807; 18261116; 18354203; 19225705; 19423540; 19801714; 19898481; 19913121; 199…	9606.ENSP00000160262;	ENSG00000076662;	HS_ICAM3;		P32942;	ICAM3
Q8N9T8			KRI1_HUMAN	Protein KRI1 homolog	KRI1	703								RNA binding [GO:0003723]		Q8N9T8;		endonucleolytic cleavage in ITS1 to separate SSU-rRNA from 5.8S rRNA and LSU-rRNA from tricistronic rRNA transcript (SSU-rRNA, 5.8S rRNA, LSU-rRNA) [GO:0000447]				14702039; 15057824; 15489334; 17081983; 17525332; 18691976; 18669648; 19413330; 19690332; 20068231; 21269460; 21406692; 23186163; 24275569; 16169070; 19240061; 19615732; 20562859; 20711500; 21182203; 21282530; 22113938; 24255178; 25609649; 25665578; 26496610	9606.ENSP00000320917;	ENSG00000129347;	HS_KRI1;		Q8N9T8;	KRI1
Q08493			PDE4C_HUMAN	cAMP-specific 3',5'-cyclic phosphodiesterase 4C (EC 3.1.4.53) (DPDE1) (PDE21)	PDE4C DPDE1	712					SUBCELLULAR LOCATION: Cell projection, cilium {ECO:0000250}.	TISSUE SPECIFICITY: Expressed in various tissues but not in cells of the immune system.	P30626	3',5'-cyclic-AMP phosphodiesterase activity [GO:0004115]; metal ion binding [GO:0046872]	1LXU;2QYM;	Q08493;	FUNCTION: Hydrolyzes the second messenger cAMP, which is a key regulator of many important physiological processes. {ECO:0000269|PubMed:17727341}.	cAMP catabolic process [GO:0006198]; G protein-coupled receptor signaling pathway [GO:0007186]	UPA00762;UER00747		PDE4C;	7843419; 10574328; 14702039; 15057824; 8413254; 17727341; 15769620; 9371714	9606.ENSP00000347689;	ENSG00000105650;	HS_PDE4C;		Q08493;	PDE4C
P15151			PVR_HUMAN	Poliovirus receptor (Nectin-like protein 5) (NECL-5) (CD antigen CD155)	PVR PVS	417			MUTAGEN 369 372 KCSR->ACSA: Partial loss of DYNLT1 binding. {ECO:0000269|PubMed:15194795}.		SUBCELLULAR LOCATION: Isoform Alpha: Cell membrane; Single-pass type I membrane protein.; SUBCELLULAR LOCATION: Isoform Delta: Cell membrane; Single-pass type I membrane protein.; SUBCELLULAR LOCATION: Isoform Beta: Secreted.; SUBCELLULAR LOCATION: Isoform Gamma: Secreted.		P60409; P60410; P60411; Q7Z3S9; Q9BRI3; Q495A1	cell adhesion molecule binding [GO:0050839]; protein homodimerization activity [GO:0042803]; signaling receptor activity [GO:0038023]; virus receptor activity [GO:0001618]	1DGI;1NN8;3EPC;3EPD;3EPF;3J8F;3J9F;3UDW;3URO;4FQP;	P15151;	FUNCTION: Mediates NK cell adhesion and triggers NK cell effector functions. Binds two different NK cell receptors: CD96 and CD226. These interactions accumulates at the cell-cell contact site, leading to the formation of a mature immunological synapse between NK cell and target cell. This may trigger adhesion and secretion of lytic granules and IFN-gamma and activate cytoxicity of activated NK c…	adherens junction organization [GO:0034332]; heterophilic cell-cell adhesion via plasma membrane cell adhesion molecules [GO:0007157]; homophilic cell adhesion via plasma membrane adhesion molecules [GO:0007156]; positive regulation of natural killer cell mediated cytotoxicity [GO:0045954]; positive regulation of natural killer cell mediated cytotoxicity directed against tumor cell target [GO:000…			CD155;	2538245; 2170108; 14702039; 15057824; 15489334; 1851992; 1331527; 9616127; 11437656; 11751937; 11983699; 12759359; 15194502; 15039383; 15194795; 15471548; 16216929; 15034010; 16335952; 15607800; 15640804; 19159218; 19011627; 22171320; 25944712; 10618374; 12663789; 22421438; 12913096; 12943679; 14652024; 15076773; 15136589; 15279713; 15536144; 16904340; 17446174; 17507470; 17534374; 17717529; 1789…	9606.ENSP00000402060;	ENSG00000073008;	HS_PVR;		P15151;	PVR
Q15562			TEAD2_HUMAN	Transcriptional enhancer factor TEF-4 (TEA domain family member 2) (TEAD-2)	TEAD2 TEF4	447					SUBCELLULAR LOCATION: Nucleus.		Q5TBC7; O75382; Q15853; Q99990; A8MV65-2; P46937	disordered domain specific binding [GO:0097718]; DNA-binding transcription factor activity [GO:0003700]; DNA-binding transcription factor activity, RNA polymerase II-specific [GO:0000981]; protein heterodimerization activity [GO:0046982]; RNA polymerase II transcription factor binding [GO:0001085]; sequence-specific DNA binding [GO:0043565]; transcription coactivator binding [GO:0001223]; transcr…	3L15;5DQ8;5DQE;5EMV;5HGU;	Q15562;	FUNCTION: Transcription factor which plays a key role in the Hippo signaling pathway, a pathway involved in organ size control and tumor suppression by restricting proliferation and promoting apoptosis. The core of this pathway is composed of a kinase cascade wherein MST1/MST2, in complex with its regulatory protein SAV1, phosphorylates and activates LATS1/2 in complex with its regulatory protein…	cellular response to retinoic acid [GO:0071300]; embryonic heart tube morphogenesis [GO:0003143]; hippo signaling [GO:0035329]; lateral mesoderm development [GO:0048368]; negative regulation of cell death [GO:0060548]; neural tube closure [GO:0001843]; notochord development [GO:0030903]; paraxial mesoderm development [GO:0048339]; positive regulation of transcription, DNA-templated [GO:0045893]; …			TEAD2;	14702039; 15057824; 15489334; 8702974; 18579750; 19324877; 10228168; 18258486; 19324876; 19913121; 20110263; 20368466; 20628086; 22939624; 25416956; 25609649; 25995450; 26364597; 26592798; 26724994; 26900866	9606.ENSP00000310701;	ENSG00000074219;	HS_TEAD2;		Q15562;	TEAD2
Q8NEW0			ZNT7_HUMAN	Zinc transporter 7 (ZnT-7) (Solute carrier family 30 member 7) (Znt-like transporter 2)	SLC30A7 ZNT7 ZNTL2	376					SUBCELLULAR LOCATION: Golgi apparatus, trans-Golgi network membrane {ECO:0000269|PubMed:12446736}; Multi-pass membrane protein {ECO:0000269|PubMed:12446736}.			cation transmembrane transporter activity [GO:0008324]		Q8NEW0;	FUNCTION: Seems to facilitate zinc transport from the cytoplasm into the Golgi apparatus. Partly regulates cellular zinc homeostasis. Required with ZNT5 for the activation of zinc-requiring enzymes, alkaline phosphatases (ALPs). Transports zinc into the lumens of the Golgi apparatus and the vesicular compartments where ALPs locate, thus, converting apoALPs to holoALPs. Required with ZNT5 and ZNT6…	sequestering of zinc ion [GO:0032119]; zinc ion transport [GO:0006829]			SLC30A7;	12446736; 15276077; 14702039; 17974005; 16710414; 15489334; 15994300; 17353931; 17971500; 18639746; 19064571; 21462106; 22190034; 23275032; 26496610; 26638075; 28558300	9606.ENSP00000350278;	ENSG00000162695;	HS_SLC30A7;		Q8NEW0;	SLC30A7
P31415			CASQ1_HUMAN	Calsequestrin-1 (Calmitine) (Calsequestrin, skeletal muscle isoform)	CASQ1 CASQ	396	DISEASE: Myopathy, vacuolar, with CASQ1 aggregates (VMCQA) [MIM:616231]: An autosomal dominant mild muscle disorder characterized by adult onset of muscle cramping and weakness as well as increased levels of serum creatine kinase. The disorder is not progressive, and some patients may be asymptomatic. {ECO:0000269|PubMed:25116801, ECO:0000269|PubMed:26136523, ECO:0000269|PubMed:27196359, ECO:0000…				SUBCELLULAR LOCATION: Endoplasmic reticulum {ECO:0000269|PubMed:27185316, ECO:0000269|PubMed:28895244}. Sarcoplasmic reticulum {ECO:0000269|PubMed:27196359}. Sarcoplasmic reticulum lumen {ECO:0000250|UniProtKB:P07221}. Sarcoplasmic reticulum membrane; Peripheral membrane protein; Lumenal side {ECO:0000250|UniProtKB:P07221}. Mitochondrion matrix {ECO:0000250|UniProtKB:O09165}. Note=This isoform of…	TISSUE SPECIFICITY: Expressed in myoblasts (at protein level). {ECO:0000269|PubMed:27196359}.		calcium ion binding [GO:0005509]; identical protein binding [GO:0042802]	3UOM;5CRD;5CRE;5CRG;5CRH;	P31415;	FUNCTION: Calsequestrin is a high-capacity, moderate affinity, calcium-binding protein and thus acts as an internal calcium store in muscle (PubMed:28895244). Calcium ions are bound by clusters of acidic residues at the protein surface, often at the interface between subunits. Can bind around 80 Ca(2+) ions (PubMed:28895244). Regulates the release of lumenal Ca(2+) via the calcium release channel…	endoplasmic reticulum organization [GO:0007029]; ion transmembrane transport [GO:0034220]; positive regulation of release of sequestered calcium ion into cytosol [GO:0051281]; positive regulation of store-operated calcium channel activity [GO:1901341]; protein polymerization [GO:0051258]; regulation of cardiac conduction [GO:1903779]; regulation of skeletal muscle contraction by regulation of rel…				2321095; 7945294; 14702039; 16710414; 15489334; 27185316; 22337878; 25116801; 26136523; 27196359; 28895244; 10830164; 15147738; 15561962; 15561963; 15916532; 17009399; 17681849; 17699613; 17881003; 18269685; 18452871; 20388639; 20682687; 22060633; 2298749; 23460944; 23792176; 24127619; 24887214; 2536303; 26416891; 7588753; 8809036; 9395096	9606.ENSP00000357057;	ENSG00000143318;	HS_CASQ1;		P31415;	CASQ1
P35914			HMGCL_HUMAN	Hydroxymethylglutaryl-CoA lyase, mitochondrial (HL) (HMG-CoA lyase) (EC 4.1.3.4) (3-hydroxy-3-methylglutarate-CoA lyase)	HMGCL	325	DISEASE: 3-hydroxy-3-methylglutaryl-CoA lyase deficiency (HMGCLD) [MIM:246450]: An autosomal recessive disease affecting ketogenesis and L-leucine catabolism. The disease usually appears in the first year of life after a fasting period and its clinical acute symptoms include vomiting, seizures, metabolic acidosis, hypoketotic hypoglycemia and lethargy. These symptoms sometimes progress to coma, w…		MUTAGEN 37 37 E->D: Normal activity. {ECO:0000269|PubMed:12874287}.; MUTAGEN 41 41 R->M: Reduced activity, and loss of proton exchange. {ECO:0000269|PubMed:15122894}.; MUTAGEN 42 42 D->A,N: Loss of activity, and reduced proton exchange rate. {ECO:0000269|PubMed:12874287, ECO:0000269|PubMed:15122894}.; MUTAGEN 72 72 E->A: Loss of activity, and reduced affinity for metal cofactor and substrate. {EC…		SUBCELLULAR LOCATION: Mitochondrion matrix. Peroxisome. Note=Unprocessed form is peroxisomal.	TISSUE SPECIFICITY: Highest expression in liver. Expressed in pancreas, kidney, intestine, testis, fibroblasts and lymphoblasts. Very low expression in brain and skeletal muscle. The relative expression of isoform 2 (at mRNA level) is highest in heart (30%), skeletal muscle (22%), and brain (14%). {ECO:0000269|PubMed:21952825}.		carboxylic acid binding [GO:0031406]; fatty-acyl-CoA binding [GO:0000062]; hydroxymethylglutaryl-CoA lyase activity [GO:0004419]; magnesium ion binding [GO:0000287]; manganese ion binding [GO:0030145]; metal ion binding [GO:0046872]; protein homodimerization activity [GO:0042803]; signaling receptor binding [GO:0005102]	2CW6;3MP3;3MP4;3MP5;	P35914;	FUNCTION: Key enzyme in ketogenesis (ketone body formation). Terminal step in leucine catabolism. Ketone bodies (beta-hydroxybutyrate, acetoacetate and acetone) are essential as an alternative source of energy to glucose, as lipid precursors and as regulators of metabolism. {ECO:0000269|PubMed:22847177, ECO:0000269|PubMed:22865860, ECO:0000269|PubMed:8566388}.	acyl-CoA metabolic process [GO:0006637]; ketone body biosynthetic process [GO:0046951]; leucine catabolic process [GO:0006552]; lipid metabolic process [GO:0006629]; liver development [GO:0001889]; mitochondrion organization [GO:0007005]; protein targeting to peroxisome [GO:0006625]; protein tetramerization [GO:0051262]; response to fatty acid [GO:0070542]; response to nutrient [GO:0007584]; resp…	UPA00896;UER00863			8440722; 14702039; 16710414; 15489334; 8617516; 21952825; 7527399; 8566388; 12464283; 12874287; 15122894; 19608861; 21269460; 22865860; 22847177; 23186163; 24275569; 25944712; 16330550; 8798725; 9463337; 9784232; 11129331; 12746442; 17173698; 16601870; 17459752; 19036343; 19177531; 11952809; 15164951; 15752612; 15764642; 16169070; 19932602; 20558737; 20711500; 20877624; 21514269; 21900206; 219888…	9606.ENSP00000363614;	ENSG00000117305;	HS_HMGCL;		P35914;	HMGCL
Q02224			CENPE_HUMAN	Centromere-associated protein E (Centromere protein E) (CENP-E) (Kinesin-7) (Kinesin-related protein CENPE)	CENPE	2701	DISEASE: Microcephaly 13, primary, autosomal recessive (MCPH13) [MIM:616051]: A form of microcephaly, a disease defined as a head circumference more than 3 standard deviations below the age-related mean. Brain weight is markedly reduced and the cerebral cortex is disproportionately small. {ECO:0000269|PubMed:24748105}. Note=The disease is caused by mutations affecting the gene represented in this…				SUBCELLULAR LOCATION: Chromosome, centromere, kinetochore {ECO:0000269|PubMed:17535814, ECO:0000269|PubMed:18374647, ECO:0000269|PubMed:18460473, ECO:0000269|PubMed:25395579, ECO:0000269|PubMed:25918224, ECO:0000269|PubMed:9763420}. Cytoplasm, cytoskeleton, spindle {ECO:0000269|PubMed:9763420}. Chromosome, centromere {ECO:0000269|PubMed:26321640}. Note=Associates with kinetochores during congress…		O60566; Q9Y6D9; Q9BZD4	ATPase activity [GO:0016887]; ATP binding [GO:0005524]; kinetochore binding [GO:0043515]; microtubule binding [GO:0008017]; microtubule motor activity [GO:0003777]	1T5C;5JVP;	Q02224;	FUNCTION: Microtubule plus-end-directed kinetochore motor which plays an important role in chromosome congression, microtubule-kinetochore conjugation and spindle assembly checkpoint activation. Drives chromosome congression (alignment of chromosomes at the spindle equator resulting in the formation of the metaphase plate) by mediating the lateral sliding of polar chromosomes along spindle microt…	antigen processing and presentation of exogenous peptide antigen via MHC class II [GO:0019886]; attachment of mitotic spindle microtubules to kinetochore [GO:0051315]; cell division [GO:0051301]; chromosome segregation [GO:0007059]; kinetochore assembly [GO:0051382]; lateral attachment of mitotic spindle microtubules to kinetochore [GO:0099607]; metaphase plate congression [GO:0051310]; microtubu…			Centromere_protein_E;	1406971; 15815621; 14702039; 7889940; 9763420; 10852915; 15297875; 17535814; 18460473; 18374647; 18669648; 19625775; 21269460; 22110139; 23891108; 23186163; 23955301; 24748105; 26321640; 25918224; 25395579; 25743205; 25908662; 15236970; 10036229; 11081627; 11181178; 11493604; 11509732; 11739780; 11804586; 12006501; 12194817; 12198549; 12368902; 12686615; 12719470; 14504276; 14730319; 15029241; 15…	9606.ENSP00000265148;	ENSG00000138778;	HS_CENPE;		Q02224;	CENPE
P49069			CAMLG_HUMAN	Calcium signal-modulating cyclophilin ligand (CAML)	CAMLG CAML	296					SUBCELLULAR LOCATION: Membrane; Multi-pass membrane protein.	TISSUE SPECIFICITY: Ubiquitous. Highest levels in brain, testis and ovary.	P00533; P46695; P16389; P08F94; E9PZ36			P49069;	FUNCTION: Likely involved in the mobilization of calcium as a result of the TCR/CD3 complex interaction. Binds to cyclophilin B.	defense response [GO:0006952]; epidermal growth factor receptor signaling pathway [GO:0007173]; receptor recycling [GO:0001881]; signal transduction [GO:0007165]; viral process [GO:0016032]			CAMLG;	7522304; 14702039; 15489334; 12388711; 21269460; 23186163; 24275569; 12031912; 15451437; 15668245; 16243292; 18391951; 19135167; 20126395; 20485444; 20676093; 20711500; 21128111; 22281498; 23041287; 23266901; 23879967; 24658140; 25416956; 26638075	9606.ENSP00000297156;	ENSG00000164615;	HS_CAMLG;		P49069;	CAMLG
O43566			RGS14_HUMAN	Regulator of G-protein signaling 14 (RGS14)	RGS14	566					SUBCELLULAR LOCATION: Nucleus {ECO:0000250}. Nucleus, PML body {ECO:0000250}. Cytoplasm {ECO:0000269|PubMed:15917656}. Membrane {ECO:0000250}. Cell membrane {ECO:0000250}. Cytoplasm, cytoskeleton, microtubule organizing center, centrosome {ECO:0000250}. Cytoplasm, cytoskeleton, spindle {ECO:0000269|PubMed:15917656}. Cytoplasm, cytoskeleton, spindle pole {ECO:0000250}. Cell projection, dendrite {E…		P08754; Q9BSI4	GDP-dissociation inhibitor activity [GO:0005092]; G-protein alpha-subunit binding [GO:0001965]; GTPase activating protein binding [GO:0032794]; GTPase activator activity [GO:0005096]; microtubule binding [GO:0008017]; protein kinase binding [GO:0019901]; receptor signaling complex scaffold activity [GO:0030159]	2JNU;2OM2;2XNS;3ONW;3QI2;	O43566;	FUNCTION: Regulates G protein-coupled receptor signaling cascades. Inhibits signal transduction by increasing the GTPase activity of G protein alpha subunits, thereby driving them into their inactive GDP-bound form. Besides, modulates signal transduction via G protein alpha subunits by functioning as a GDP-dissociation inhibitor (GDI). Has GDI activity on G(i) alpha subunits GNAI1 and GNAI3, but …	cell division [GO:0051301]; chromosome segregation [GO:0007059]; intracellular signal transduction [GO:0035556]; learning [GO:0007612]; long-term memory [GO:0007616]; long-term synaptic potentiation [GO:0060291]; mitotic cell cycle [GO:0000278]; negative regulation of ERK1 and ERK2 cascade [GO:0070373]; negative regulation of G protein-coupled receptor signaling pathway [GO:0045744]; negative reg…			RGS14;	16819986; 14702039; 15372022; 15489334; 15917656; 17635935; 19690332; 17603074; 18434541; 21115486; 11976690; 16189514; 19636837; 19878719; 20627871; 20842066; 21044950; 21388199; 21880739; 21988832; 22383884; 23255434; 26987813; 7937899	9606.ENSP00000386229;	ENSG00000169220;	HS_RGS14;		O43566;	RGS14
Q9BU70			TRMO_HUMAN	tRNA (adenine(37)-N6)-methyltransferase (EC 2.1.1.-) (tRNA methyltransferase O)	TRMO C9orf156 HSPC219	441								tRNA (adenine-N6-)-methyltransferase activity [GO:0016430]		Q9BU70;	FUNCTION: S-adenosyl-L-methionine-dependent methyltransferase responsible for the addition of the methyl group in the formation of N6-methyl-N6-threonylcarbamoyladenosine at position 37 (m(6)t(6)A37) of the tRNA anticodon loop of tRNA(Ser)(GCU) (PubMed:25063302). The methyl group of m(6)t(6)A37 may improve the efficiency of the tRNA decoding ability. May bind to tRNA (By similarity). {ECO:0000250…	tRNA methylation [GO:0030488]				14702039; 15164053; 15489334; 11042152; 9153233; 25063302; 18654987; 19197348; 19779022; 20583170; 24412244	9606.ENSP00000364260;	ENSG00000136932;	HS_C9orf156;		Q9BU70;	TRMO

## Sheet: 5)Patsop2017FourGenesInterA
Entry	yourlist:M20181129E6AB09CADA7E802395C04DE1AF96DA0E2F8F96O	yourlist:M20181128E5A08BB0B2D1C45B0C7BC3B55FD265560010C5N	Entry name	Protein names	Gene names	Length	Involvement in disease	Pharmaceutical use	Mutagenesis	Disruption phenotype	Subcellular location [CC]	Tissue specificity	Interacts with	Gene ontology (molecular function)	Cross-reference (PDB)	Cross-reference (ExpressionAtlas)	Function [CC]	Gene ontology (biological process)	Cross-reference (UniPathway)	Virus hosts	Cross-reference (GeneWiki)	Mapped PubMed ID	Cross-reference (STRING)	Cross-reference (Bgee)	Cross-reference (CleanEx)	Cross-reference (CollecTF)	Cross-reference (Genevisible)
P40227			TCPZ_HUMAN	T-complex protein 1 subunit zeta (TCP-1-zeta) (Acute morphine dependence-related protein 2) (CCT-zeta-1) (HTR3) (Tcp20)	CCT6A CCT6 CCTZ	531					SUBCELLULAR LOCATION: Cytoplasm {ECO:0000269|PubMed:8034610}.			ATP binding [GO:0005524]; RNA binding [GO:0003723]; unfolded protein binding [GO:0051082]; WD40-repeat domain binding [GO:0071987]		P40227;	FUNCTION: Component of the chaperonin-containing T-complex (TRiC), a molecular chaperone complex that assists the folding of proteins upon ATP hydrolysis (PubMed:25467444). The TRiC complex mediates the folding of WRAP53/TCAB1, thereby regulating telomere maintenance (PubMed:25467444). The TRiC complex plays a role in the folding of actin and tubulin (Probable). {ECO:0000269|PubMed:25467444, ECO:…	positive regulation of establishment of protein localization to telomere [GO:1904851]; positive regulation of protein localization to Cajal body [GO:1904871]; positive regulation of telomerase RNA localization to Cajal body [GO:1904874]; positive regulation of telomere maintenance via telomerase [GO:0032212]; protein folding [GO:0006457]; protein stabilization [GO:0050821]			CCT6A;	8034610; 12853948; 15489334; 1352881; 12665801; 14532270; 19608861; 21269460; 22814378; 23186163; 25467444; 24275569; 25944712; 28112733; 12502735; 1351421; 14743216; 15161933; 15889144; 16085932; 16211299; 16212417; 16702223; 16717095; 17314511; 17500595; 17620599; 18715871; 18729074; 18775504; 18782753; 19011634; 19047373; 19135240; 19156129; 19376773; 20308323; 20467437; 20562859; 21525035; 21…	9606.ENSP00000275603;	ENSG00000146731;	HS_CCT6A;		P40227;
P27986			P85A_HUMAN	Phosphatidylinositol 3-kinase regulatory subunit alpha (PI3-kinase regulatory subunit alpha) (PI3K regulatory subunit alpha) (PtdIns-3-kinase regulatory subunit alpha) (Phosphatidylinositol 3-kinase 85 kDa regulatory subunit alpha) (PI3-kinase subunit p85-alpha) (PtdIns-3-kinase regulatory subunit p85-alpha)	PIK3R1 GRB1	724	DISEASE: Agammaglobulinemia 7, autosomal recessive (AGM7) [MIM:615214]: A primary immunodeficiency characterized by profoundly low or absent serum antibodies and low or absent circulating B-cells due to an early block of B-cell development. Affected individuals develop severe infections in the first years of life. {ECO:0000269|PubMed:22351933}. Note=The disease is caused by mutations affecting th…					TISSUE SPECIFICITY: Isoform 2 is expressed in skeletal muscle and brain, and at lower levels in kidney and cardiac muscle. Isoform 2 and isoform 4 are present in skeletal muscle (at protein level). {ECO:0000269|PubMed:8628286}.	P0DOJ9; Q8IZP0; P42684; P10275; P22681; P10747; Q13111; Q8IY22; P46108; P46109; P16410; Q9Y2H0; P00533; P41970; P04626; P21860; P03372; P48023; P11362; P17948; P36888; Q13480; Q13322; P62993; P42858; Q9Y6W8; P08069; P06213; P35568; P35570; Q9Y4H2; P10721; Q86VI4-3; O43561; Q92918; P45983; P08581; Q8WX92; P03496; Q6PFX7; Q8BM65-4; P09619; P42336; P42338; O00329; P16885; P49023; Q13905; P26373; P19…	1-phosphatidylinositol-3-kinase activity [GO:0016303]; 1-phosphatidylinositol-3-kinase regulator activity [GO:0046935]; ErbB-3 class receptor binding [GO:0043125]; insulin binding [GO:0043559]; insulin-like growth factor receptor binding [GO:0005159]; insulin receptor binding [GO:0005158]; insulin receptor substrate binding [GO:0043560]; neurotrophin TRKA receptor binding [GO:0005168]; phosphatid…	1A0N;1AZG;1H9O;1PBW;1PHT;1PIC;1PKS;1PKT;2IUG;2IUH;2IUI;2RD0;2V1Y;3HHM;3HIZ;3I5R;3I5S;4A55;4JPS;4L1B;4L23;4L2Y;4OVU;4OVV;4WAF;4YKN;4ZOP;5AUL;5FI4;5GJI;5ITD;5M6U;5SW8;5SWG;5SWO;5SWP;5SWR;5SWT;5SX8;5SX9;5SXA;5SXB;5SXC;5SXD;5SXE;5SXF;5SXI;5SXJ;5SXK;5UBT;5UK8;5UKJ;5UL1;5VLR;5XGH;5XGI;5XGJ;	P27986;	FUNCTION: Binds to activated (phosphorylated) protein-Tyr kinases, through its SH2 domain, and acts as an adapter, mediating the association of the p110 catalytic unit to the plasma membrane. Necessary for the insulin-stimulated increase in glucose uptake and glycogen synthesis in insulin-sensitive tissues. Plays an important role in signaling in response to FGFR1, FGFR2, FGFR3, FGFR4, KITLG/SCF,…	axon guidance [GO:0007411]; B cell differentiation [GO:0030183]; cellular glucose homeostasis [GO:0001678]; cellular response to insulin stimulus [GO:0032869]; cellular response to UV [GO:0034644]; cytokine-mediated signaling pathway [GO:0019221]; epidermal growth factor receptor signaling pathway [GO:0007173]; ERBB2 signaling pathway [GO:0038128]; extrinsic apoptotic signaling pathway via death …			PIK3R1;	1849461; 8628286; 14702039; 15372022; 15489334; 7692233; 8276809; 7518429; 7541045; 7537849; 8940081; 9038210; 9178760; 9489702; 9553137; 9687533; 10528161; 10086340; 10739672; 10867024; 11087752; 11526404; 11912194; 12359715; 12009866; 12186904; 15488758; 15526160; 15302586; 15561106; 15592455; 18348712; 18721752; 19807924; 19286672; 15863030; 19369195; 19690332; 20348923; 21228233; 22351933; 22…	9606.ENSP00000274335;	ENSG00000145675;	HS_PIK3R1;		P27986;
P13725			ONCM_HUMAN	Oncostatin-M (OSM)	OSM	252			MUTAGEN 74 74 C->S: Inactive.; MUTAGEN 192 192 C->S: Inactive.; MUTAGEN 201 201 F->G: Inactive.; MUTAGEN 209 209 F->G: Inactive.; MUTAGEN 220 220 R->G: Inhibits propeptide cleavage. {ECO:0000269|PubMed:2325640}.; MUTAGEN 221 221 R->G: Inhibits propeptide cleavage. {ECO:0000269|PubMed:2325640}.		SUBCELLULAR LOCATION: Secreted.			cytokine activity [GO:0005125]; growth factor activity [GO:0008083]; oncostatin-M receptor binding [GO:0005147]	1EVS;	P13725;	FUNCTION: Growth regulator. Inhibits the proliferation of a number of tumor cell lines. Stimulates proliferation of AIDS-KS cells. It regulates cytokine production, including IL-6, G-CSF and GM-CSF from endothelial cells. Uses both type I OSM receptor (heterodimers composed of LIPR and IL6ST) and type II OSM receptor (heterodimers composed of OSMR and IL6ST). Involved in the maturation of fetal h…	cell proliferation [GO:0008283]; cytokine-mediated signaling pathway [GO:0019221]; immune response [GO:0006955]; multicellular organism development [GO:0007275]; negative regulation of cell proliferation [GO:0008285]; negative regulation of hormone secretion [GO:0046888]; oncostatin-M-mediated signaling pathway [GO:0038165]; positive regulation of acute inflammatory response [GO:0002675]; positiv…			Oncostatin_M;	2779549; 15461802; 10591208; 15489334; 3540948; 1542792; 2325640; 2026606; 1717982; 1542793; 8999038; 10997905; 11104795; 11278729; 11777927; 11811789; 11818668; 11839742; 11936950; 11960372; 12061840; 12061841; 12090757; 12138373; 12218157; 12391243; 12531804; 12640208; 12692260; 12707269; 12811586; 15116091; 15146412; 15519241; 15712220; 15809742; 15831292; 15837947; 15863389; 16051226; 1620563…	9606.ENSP00000215781;	ENSG00000099985;	HS_OSM;		P13725;
O60674			JAK2_HUMAN	Tyrosine-protein kinase JAK2 (EC 2.7.10.2) (Janus kinase 2) (JAK-2)	JAK2	1132	DISEASE: Note=Chromosomal aberrations involving JAK2 are found in both chronic and acute forms of eosinophilic, lymphoblastic and myeloid leukemia. Translocation t(8;9)(p22;p24) with PCM1 links the protein kinase domain of JAK2 to the major portion of PCM1. Translocation t(9;12)(p24;p13) with ETV6.; DISEASE: Budd-Chiari syndrome (BDCHS) [MIM:600880]: A syndrome caused by obstruction of hepatic ve…				SUBCELLULAR LOCATION: Endomembrane system {ECO:0000250}; Peripheral membrane protein {ECO:0000250}. Cytoplasm {ECO:0000269|PubMed:19783980}. Nucleus {ECO:0000269|PubMed:19783980}.	TISSUE SPECIFICITY: Ubiquitously expressed throughout most tissues. {ECO:0000269|PubMed:16424865}.	Itself; P32927; Q01344; P23458; P40238; P16333; P18031; Q9JHI9; P29597	acetylcholine receptor binding [GO:0033130]; ATP binding [GO:0005524]; growth hormone receptor binding [GO:0005131]; heme binding [GO:0020037]; histone binding [GO:0042393]; histone kinase activity (H3-Y41 specific) [GO:0035401]; identical protein binding [GO:0042802]; insulin receptor substrate binding [GO:0043560]; interleukin-12 receptor binding [GO:0005143]; metal ion binding [GO:0046872]; no…	2B7A;2W1I;2XA4;3E62;3E63;3E64;3FUP;3IO7;3IOK;3JY9;3KCK;3KRR;3LPB;3Q32;3RVG;3TJC;3TJD;3UGC;3ZMM;4AQC;4BBE;4BBF;4C61;4C62;4D0W;4D0X;4D1S;4E4M;4E6D;4E6Q;4F08;4F09;4FVP;4FVQ;4FVR;4GFM;4GMY;4HGE;4IVA;4JI9;4JIA;4P7E;4YTC;4YTF;4YTH;4YTI;4Z32;4ZIM;5AEP;5CF4;5CF5;5CF6;5CF8;5HEZ;5I4N;5L3A;5TQ3;5TQ4;5TQ5;5TQ6;5TQ7;5TQ8;5USY;5USZ;5UT0;5UT1;5UT2;5UT3;5UT4;5UT5;5UT6;5WEV;5WIJ;5WIK;5WIL;5WIM;5WIN;6AAJ;6BBV;6BRW…	O60674;	FUNCTION: Non-receptor tyrosine kinase involved in various processes such as cell growth, development, differentiation or histone modifications. Mediates essential signaling events in both innate and adaptive immunity. In the cytoplasm, plays a pivotal role in signal transduction via its association with type I receptors such as growth hormone (GHR), prolactin (PRLR), leptin (LEPR), erythropoieti…	actin filament polymerization [GO:0030041]; activation of cysteine-type endopeptidase activity involved in apoptotic process [GO:0006919]; activation of cysteine-type endopeptidase activity involved in apoptotic signaling pathway [GO:0097296]; activation of Janus kinase activity [GO:0042976]; activation of MAPKK activity [GO:0000186]; adaptive immune response [GO:0002250]; apoptotic process [GO:0…			Janus_kinase_2;	9618263; 9446644; 9326218; 15164053; 7615558; 7673114; 10531356; 10899310; 12023369; 15805263; 16034466; 16091753; 16769584; 16424865; 19783980; 21036157; 20353823; 20098430; 21423214; 21368206; 16456223; 19290934; 23186163; 25092874; 16174768; 15781101; 16325696; 15793561; 15858187; 16707754; 16247455; 16603627; 17267906; 17344846; 22397670; 10064597; 10198225; 10205168; 10207047; 10219247; 1035…	9606.ENSP00000371067;	ENSG00000096968;	HS_JAK2;		O60674;

## Sheet: 6)PatsopMitoch
PatsopGenes 2017
CLEC16A	Protein CLEC16A (C-type lectin domain family 16 member A)
COXM1	COX assembly mitochondrial protein homolog (Cmc1p)
TIDC1	Complex I assembly factor TIMMDC1, mitochondrial (Protein M5-14) (Translocase of inner mitochondrial membrane domain-containing protein 1) (TIMM domain containing-protein 1)
M17L2	Mpv17-like protein 2
WWOX	WW domain-containing oxidoreductase (EC 1.1.1.-) (Fragile site FRA16D oxidoreductase) (Short chain dehydrogenase/reductase family 41C member 1)
CYP24A1 CYP24	1,25-dihydroxyvitamin D(3) 24-hydroxylase, mitochondrial (24-OHase) (Vitamin D(3) 24-hydroxylase) (EC 1.14.15.16) (Cytochrome P450 24A1) (Cytochrome P450-CC24)
PUS10	Putative tRNA pseudouridine synthase Pus10 (EC 5.4.99.25) (Coiled-coil domain-containing protein 139) (tRNA pseudouridine 55 synthase) (Psi55 synthase) (tRNA pseudouridylate synthase) (tRNA-uridine isomerase)
TRAF3	TNF receptor-associated factor 3 (EC 2.3.2.27) (CAP-1) (CD40 receptor-associated factor 1) (CRAF1) (CD40-binding protein) (CD40BP) (LMP1-associated protein 1) (LAP1) (RING-type E3 ubiquitin transferase TRAF3)
NR1D1	Nuclear receptor subfamily 1 group D member 1 (Rev-erbA-alpha) (V-erbA-related protein 1) (EAR-1)	FUNCTION: Plays an essential role in mitochondrial ribosome biogenesis. As a component of a functional protein-RNA module, consisting of RCC1L, NGRN, RPUSD3, RPUSD4, TRUB2, FASTKD2 and 16S mitochondrial ribosomal RNA (16S mt-rRNA), controls 16S mt-rRNA abundance and is required for intra-mitochondrial translation of core subunits of the oxidative phosphorylation system. {ECO:0000269|PubMed:276676…
PRDX5	Peroxiredoxin-5, mitochondrial (EC 1.11.1.15) (Alu corepressor 1) (Antioxidant enzyme B166) (AOEB166) (Liver tissue 2D-page spot 71B) (PLP) (Peroxiredoxin V) (Prx-V) (Peroxisomal antioxidant enzyme) (TPx type VI) (Thioredoxin peroxidase PMP20)
IPYR2	Inorganic pyrophosphatase 2, mitochondrial (EC 3.6.1.1) (Pyrophosphatase SID6-306) (Pyrophosphate phospho-hydrolase 2) (PPase 2)
TRI14	Tripartite motif-containing protein 14
COPB1	Coatomer subunit beta (Beta-coat protein) (Beta-COP)
Patsop 2017 RNAseq
MTCH2	Mitochondrial carrier homolog 2 (Met-induced mitochondrial protein)
CYB	Cytochrome b (Complex III subunit 3) (Complex III subunit III) (Cytochrome b-c1 complex subunit 3) (Ubiquinol-cytochrome-c reductase complex cytochrome b subunit)
ALDH2	Aldehyde dehydrogenase, mitochondrial (EC 1.2.1.3) (ALDH class 2) (ALDH-E2) (ALDHI)
TAOK2	Serine/threonine-protein kinase TAO2 (EC 2.7.11.1) (Kinase from chicken homolog C) (hKFC-C) (Prostate-derived sterile 20-like kinase 1) (PSK-1) (PSK1) (Prostate-derived STE20-like kinase 1) (Thousand and one amino acid protein kinase 2)
MRM1	rRNA methyltransferase 1, mitochondrial (EC 2.1.1.-) (16S rRNA (guanosine(1145)-2'-O)-methyltransferase) (16S rRNA [Gm1145] 2'-O-methyltransferase)
CASQ1	Calsequestrin-1 (Calmitine) (Calsequestrin, skeletal muscle isoform)
HMGCL	Hydroxymethylglutaryl-CoA lyase, mitochondrial (HL) (HMG-CoA lyase) (EC 4.1.3.4) (3-hydroxy-3-methylglutarate-CoA lyase)
Beecham 2013
TSFM	Encodes mitochondrial translation elongation factor. catalyzes exchange of guanine nucleotides during mitchondrial protein translation.
VMP1	Vacuole Membrane Protein 1. Role in mitochondrial autophagy and formation of cell to cell adhesion.

## Sheet: 7)FischerMitoGenes2012
Mitochondrial genes Mahad (Table 4, genes with >3fold change)								Genes with > 2 log change and oxidative production and stress						Fischer 2012 doi:10.1093/brain/aws012
Downregulated								Reactive oxygen species production, upregulated
Respiratory chain genes Complex I Complex 1									ROSproduction
								CYBA
ND1		BOLD = mitochondrial DNA encoded						CYBB
ND2								NCF1
ND3								MPO
ND5								EPX
ND6								PTGS1
NDUFB10								PXDN
NDUFA3									ROSdetox
NDUFA4								GPX4
NDUFA8								PRDX1
NDUFB2.								PRDX2
NDUFB								PRDX4
8NDUFS5									Induced
								ALOX12
	Complex III							ATOX1
CYTB								EPHX2
								GPR156
UQCRQ								MSRA
								STK25
	Complex IV							OSGIN
COX1								GLRX2
COX6A1								PRG3
COX6B1								SEPP1
COX7A2								SGK2
								TXNRD2
	Other genes
ACADVL
MRPS24									downregulated
PTRH2									ROSproduction
FXN								NOS1
ACSM2B,								NOS2A
SLC25A17								NOS3
MRPL16								NOX5
BCL2L1								MIOX
PRDX3								RAC1
ALDH18A1,								RAC3
FDXRCPT1B									ROSdetox
s75896								GPX3
AW46717								GPX5
APEX2								PRDX3
CLPP,
CYP11A1									Induces
MRPL28								APOE
HTRA2								CYGB
TUFM								PNKP
FXC1								SCARA3
ENDOG,								SFTPD
MRPS18B								SIRT2
ARG2								SRXN1
CASQ1
AF086790
NT5M,
ALDH4A1
GFM2
s81524
MRPS25
	Upregulated
SURF1
UCP3
GRPEL1
AASS
MRPL18
ACADL
LOC28521
MRPS15
MRPL23
SLC25A4
TXNRD2
ISCU
MRPS22
CS
DMGDH
MRPL14
ACADS

## Sheet: 8)Beecham2013
SNP	Gene	Rolea	Expression and comment b	Reference	Additional pubmed searches used to add specific cell functions.
rs74796499	GALC	Galactosylceramidase. Hydrolyzes galactose ester bonds of galactosylceramide, and other lipids. Involved in lysosomal catabolism of galactosylceramide, a major lipid myelin component. Absence of GALC leads to loss of myelin and neurodegeneration. Intracerebellar gene therapy leads to amelioration of neuroinflammation and demyelination.	Oligodendrocytes, B -lymphocytes other immune, lysosomal.	Lin DS, Hsiao CD, Lee AY, Ho CS, Liu HL, Wang TJ, Jian YR, Hsu JC, Huang ZD, Lee TH, Chiang MF. Mitigation of cerebellar neuropathy in globoid cell leukodystrophy mice by AAV-mediated gene therapy. Gene. 2015 Oct 15;571(1):81-90.
rs12927355	CLEC16A	C-Type Lectin Domain Containing 16A. Encodes a member of the C-type lectin domain containing family, regulates mitochondrial mitophagy through the upstream RNF41/NRDP1-PRKN pathway. Required for Purkinje cell survival.		Involvement of CLEC16A in activation of astrocytes after LPS treated.,Redmann V, Lamb CA, Hwang S, Orchard RC, Kim S, Razi M, Milam A, Park S, Yokoyama CC, Kambal A, Kreamalmeyer D, Bosch MK, Xiao M, Green K, Kim J, Pruett-Miller SM, Ornitz DM, Allen PM, Beatty WL, Schmidt RE, DiAntonio A, Tooze SA, Virgin HW. Clec16a is Critical for Autolysosome Function and Purkinje Cell Survival. Sci Rep. 2016…
rs41286801	EVI5	Ecotropic Viral Integration Site 5, a cell cycle regulator, stabilizes FBX05, cytokinesis role possible. Linked to sphingosine 1-phosphate lyase, relevant to MS pathology and treatment.	In immune cells by RNAseq. Protein in plasma cells and other immune but not B cells.	Didonna A, Isobe N, Caillier SJ, Li KH, Burlingame AL, Hauser SL, Baranzini SE, Patsopoulos NA, Oksenberg JR. A non-synonymous single-nucleotide polymorphism associated with multiple sclerosis risk affects the EVI5 interactome. Hum Mol Genet. 2015 Dec 15;24(24):7151-8.	All bold genes in publication indicating immune effects removed.
rs1131265	TIMMDC1	Translocase Of Inner Mitochondrial Membrane Domain Containing 1, involved in electron transport, ATP synthesis. Associated with complex I deficiency.			Un annotated snps removed.
rs60600003	ELMO1	Engulfment And Cell Motility 1, involved in phagocytosis. Required for spine morphogenesis in hippocampal neurons.	Widely expressed, heavily in immune cells.	The RhoG/ELMO1/Dock180 signaling module is required for spine morphogenesis in hippocampal neurons.	MicroRNAs removed.
rs6498184	RMI2	A RMI complex component. the complex functions in processing of homologous recombination intermediates.
rs17066096	IL22RA2	Interleukin 22 Receptor Subunit Alpha 2. IL22 is produced by immune cells (Th17) and implicated in MS. Deletion in EAE is beneficial.	Protein expressed in brain particularly astrocytes.	Perriard G, Mathias A, Enz L, Canales M, Schluep M, Gentner M, Schaeren-Wiemers N, Du Pasquier RA. Interleukin-22 is increased in multiple sclerosis patients and targets astrocytes. J Neuroinflammation. 2015 Jun 16;12:119.Laaksonen H, Guerreiro-Cacais AO, Adzemovic MZ, Parsa R, Zeitelhofer M, Jagodic M, Olsson T. The multiple sclerosis risk gene IL22RA2 contributes to a more severe murine autoimm…
rs1800693	TNFRSF1A	Tumor necrosis factor receptor superfamily member 1A (also TNFR1) a gene from the TNF alpha superfamily. Binding of ligands to this receptor affect cell survival, apoptosis, and inflammation. Blockade reduces disease in EAE.		Antibody-mediated inhibition of TNFR1 attenuates disease in a mouse model of multiple sclerosis. Astrocytes promote TNF-mediated toxicity to oligodendrocyte precursors.
rs3748817	MMEL1	Encodes a neutral endopeptidase (NEP) or membrane metallo-endopeptidase (MME). Possibly invovled in sperm function.
rs72928038	BACH2	BTB domain and CNC homolog, involved in NF-kappaB signalling, involved in neuronal differentiation.	Protein expressed in B cells, T cells limited other expression	Shim KS, Rosner M, Freilinger A, Lubec G, Hengstschläger M. Bach2 is involved in neuronal differentiation of N1E-115 neuroblastoma cells. Exp Cell Res. 2006 Jul 15;312(12):2264-78.
rs201202118d	TSFM	Encodes mitochondrial translation elongation factor. catalyzes exchange of guanine nucleotides during mitchondrial protein translation.
rs34383631	CD6	Involved in cell to cell contacts and cellular responses.	Protein expressed on the surface of immune cells including Th cells and B cells.	Kofler DM, Farkas A, von Bergwelt-Baildon M, Hafler DA. The Link Between CD6 and Autoimmunity: Genetic and Cellular Associations. Curr Drug Targets. 2016;17(6):651-65.
rs55838263	C1orf106	Alias INAVA gene, function unknown.	Not reported.
rs11154801	AHI1	Abelson Helper Integration Site 1. Necessary for cerebellar and cortical development in humans.	Widely expressed by RNAseq, protein may be overexpressed in cerebellum.
rs1920296c	IQCB1	IQ Motif Containing B1. May have a role in cilia function.	Widespread by RNAseq, protein expression in B lymphocytes.
rs212405	TAGAP	T-Cell Activation RhoGTPase Activating Protein, role in Th17 differentiation.	Protein expressed in immune cells including T cells and B cells.	Berge T, Leikfoss IS, Brorson IS, Bos SD, Page CM, Gustavsen MW, Bjølgerud A, Holmøy T, Celius EG, Damoiseaux J, Smolders J, Harbo HF, Spurkland A. The multiple sclerosis susceptibility genes TAGAP and IL2RA are regulated by vitamin D in CD4+ T cells. Genes Immun. 2016 Mar;17(2):118-27.
rs4796791	STAT3	Signal Transducer And Activator Of Transcription 3, JAK-STAT signaling pathway. Phosphorylated protein translocates to the nucleus where it can act as a transcription factor. Well studied in T cells but also B cell mediated effects reported in Lupus.		Ding C, Chen X, Dascani P, Hu X, Bolli R, Zhang HG, Mcleish KR, Yan J. STAT3 Signaling in B Cells Is Critical for Germinal Center Maintenance and Contributes to the Pathogenesis of Murine Models of Lupus. J Immunol. 2016 Jun 1;196(11):4477-86. Ren X, Duan L, He Q, Zhang Z, Zhou Y, Wu D, Pan J, Pei D, Ding K. Identification of Niclosamide as a New Small-Molecule Inhibitor of the STAT3 Signaling Pa…
rs4976646	RGS14	Regulator Of G Protein Signaling 14, modulates G protein-coupled receptor signaling. May play a role in NGF- neurite outgrowth and learning and memory. Downregulated in the EAE model in spinal cord.	Overexpressed in brain (GTEx).	Sevastou I, Pryce G, Baker D, Selwood DL. Characterisation of Transcriptional Changes in the Spinal Cord of the Progressive Experimental Autoimmune Encephalomyelitis Biozzi ABH Mouse Model by RNA Sequencing. PLoS One. 2016 Jun 29;11(6):e0157754.
rs7132277	PITPNM2	Phosphatidylinositol Transfer Protein Membrane Associated 2. Possibly associated with retinal neurodegeneration.		Tian D, Lev S. Cellular and developmental distribution of human homologues of the Drosophilia rdgB protein in the rat retina. Invest Ophthalmol Vis Sci. 2002 Jun;43(6):1946-53.
rs8070345	VMP1	Vacuole Membrane Protein 1. Role in mitochondrial autophagy and formation of cell to cell adhesion.
rs1021156	ZC2HC1A	Zinc Finger C2HC-Type Containing 1A, unknown function.
rs3007421	PLEKHG5	Pleckstrin Homology And RhoGEF Domain Containing G5 is an NFkappaB activating protein.		Lüningschrör P, Binotti B, Dombert B, Heimann P, Perez-Lara A, Slotta C, Thau-Habermann N, R von Collenberg C, Karl F, Damme M, Horowitz A, Maystadt I, Füchtbauer A, Füchtbauer EM, Jablonka S, Blum R, Üçeyler N, Petri S, Kaltschmidt B, Jahn R, Kaltschmidt C, Sendtner M. Plekhg5-regulated autophagy of synaptic vesicles reveals a pathogenic mechanism in motoneuron disease. Nat Commun. 2017 Oct 30;8…
rs71624119	ANKRD55	Ankyrin Repeat Domain 55, function not well defined. CD4(+) T cells and monocytes express ANKRD55 in EAE model.	Overexpressed in brain (GTEx).	Lopez de Lapuente A, Feliú A, Ugidos N, Mecha M, Mena J, Astobiza I, Riera J, Carrillo-Salinas FJ, Comabella M, Montalban X, Alloza I, Guaza C, Vandenbroeck K. Novel Insights into the Multiple Sclerosis Risk Gene ANKRD55. J Immunol. 2016 Jun 1;196(11):4553-65.
rs8107548	DKKL1	Dickkopf Like Acrosomal Protein 1, antagonist of Wnt/beta-catenin signaling in hippocampal neurons. Characteristic of neurodegeneration.	Overexpressed in testis (GTEx).	Scott EL, Brann DW. Estrogen regulation of Dkk1 and Wnt/β-Catenin signaling in neurodegenerative disease. Brain Res. 2013 Jun 13;1514:63-74.
rs941816	PXT1	Peroxisomal, Testis Specific 1, function not well defined. May increase virus infection.	Highly expressed in testis, expressed in brain and EBV transformed lymphocytes (GTEx).
rs1782645	ZMIZ1	Zinc Finger MIZ-Type Containing 1, encodes a member of PIAS (protein inhibitor of activated STAT) family of proteins. Modulates activity of transcription factors. Linked pathways include vitamin D, the androgen receptor, and NOTCH1 genes such as MYC.	Overexpressed in PBMCs and CD8 T cells	Fewings NL, Gatt PN, McKay FC, Parnell GP, Schibeci SD, Edwards J, Basuki MA, Goldinger A, Fabis-Pedrini MJ, Kermode AG, Manrique CP, McCauley JL, Nickles D, Baranzini SE, Burke T, Vucic S, Stewart GJ, Booth DR. The autoimmune risk gene ZMIZ1 is a vitamin D responsive marker of a molecular phenotype of multiple sclerosis. J Autoimmun. 2017 Mar;78:57-69. Linked to pathogenesis of MS. EBV infection.
rs1870071	EPS15L1	Epidermal Growth Factor Receptor Pathway Substrate 15 Like 1, a component of clathrin coated pits and invloved in endocytosis.	Overexpressed in brain and immune cells.
rs1886700	CDH3	Cadherin superfamily protein. Function not investigated in detail.
rs2288904	SLC44A2	Solute Carrier Family 44 Member 2, choline transporter activity for isoform 2. Deletion causes neudodegeneration (spiral ganglion cells).		Kommareddi P, Nair T, Kakaraparthi BN, Galano MM, Miller D, Laczkovich I, Thomas T, Lu L, Rule K, Kabara L, Kanicki A, Hughes ED, Jones JM, Hoenerhoff M, Fisher SG, Altschuler RA, Dolan D, Kohrman DC, Saunders TL, Carey TE. Hair Cell Loss, Spiral Ganglion Degeneration, and Progressive Sensorineural Hearing Loss in Mice with Targeted Deletion of Slc44a2/Ctl2. J Assoc Res Otolaryngol. 2015 Dec;16(6…
rs7120737	AGBL2	ATP/GTP Binding Protein Like 2, mediates delugamylation of polyglutamate side chains.
rs842639	FLJ16341	Long non-coding transcript, function unknown.
rs11587876	DDAH1	Dimethylarginine Dimethylaminohydrolase 1, role in regulating methylarginines which inhibit nitric oxide synthases.	Not in B cells?	Wang S, Hu CP, Yuan Q, Zhang WF, Zhou Z, Nie SD, Jiang JL, Li YJ. Dimethylarginine dimethylaminohydrolase 1 regulates nerve growth factor-promoted differentiation of PC12 cells in a nitric oxide-dependent but asymmetric dimethylargenine-independent manner. J Neurosci Res. 2012 Jun;90(6):1209-17.
rs2248359	CYP24A1	Cytochrome P450 Family 24 Subfamily A Member 1, mitochondrial protein partly degrades 1,25-dihydroxyvitamin D3 (physiologicall active form).	Wide expression by RNAseq, localised to mitochondrion, nucleus in cells. In MS lesions maybe restricted to astrocytes.	Smolders J, Schuurman KG, van Strien ME, Melief J, Hendrickx D, Hol EM, van Eden C, Luchetti S, Huitinga I. Expression of vitamin D receptor and metabolizing enzymes in multiple sclerosis-affected brain tissue. J Neuropathol Exp Neurol. 2013 Feb;72(2):91-105.
rs2256814	SLC2A4RG	A nuclear transcription factor- activates solute carrier family 2 member 4 gene (also HDBP1, insulin regulated glucose transporter) in concert with myocyte enhancer factor 2. Pathways include AMP-activated Protein Kinase (AMPK) Signaling. Binds to Huntington's gene promotor, neurodegeneration link.		Tanaka K, Shouguchi-Miyata J, Miyamoto N, Ikeda JE. Novel nuclear shuttle proteins, HDBP1 and HDBP2, bind to neuronal cell-specific cis-regulatory element in the promoter for the human Huntington's disease gene. J Biol Chem. 2004 Feb 20;279(8):7275-86.
rs7196953	MAF	MAF BZIP Transcription Factor, transcriptional activator or repressor, activates IL4 in T helper 2 (Th2) cells.
rs7665090	MANBA	Mannosidase Beta, encodes a glycosyl hydrolase 2 protein.	Widely expressed RNAseq. Protein expressed in immune cells (not B cells), lysosomal cellular localisation.
rs917116	JAZF1	Juxtaposed With Another Zinc Finger Protein 1. Encodes a nuclear protein with three C2H2 zinc fingers, Transcriptional corepressor of orphan nuclear receptor NR2C2. Downstream effect to lower PCK2 (gluconeogenesis enzyme) expression. Activates NAMPT through PPARA and PPARD. Lipid metabolism and glucose homeostasis roles.
rs12149527	WWOX	WW Domain Containing Oxidoreductase, encodes a short-chain dehydrogenase/reductase. Gene also associated with spinocerebellar ataxia.
rs2050568	FCRL1	Fc Receptor Like 1, immunoglobulin receptor superfamily. B cell specific gene. Linked to neurodegeneration in MS.	Widely expressed in RNAseq but protein expressed soley in B cells.	Comabella M, Cantó E, Nurtdinov R, Río J, Villar LM, Picón C, Castilló J, Fissolo N, Aymerich X, Auger C, Rovira A, Montalban X. MRI phenotypes with high neurodegeneration are associated with peripheral blood B-cell changes. Hum Mol Genet. 2016 Jan 15;25(2):308-16.
rs4665719	CENPO	Centromere Protein O, component of the interphase centromere complex. Involed with cell cycle and mitosis.
rs666930	PHGDH	Phosphoglycerate Dehydrogenase, enzyme catalyses some early steps of phosphorylated L-serine synthesis. Linked to neurodegeneration. Maybe secreted by astrocytes in response to kainic acid induced neurodegeneration.		Jeon GS, Choi DH, Lee HN, Kim DW, Chung CK, Cho SS. Expression of L-serine biosynthetic enzyme 3-phosphoglycerate dehydrogenase (Phgdh) and neutral amino acid transporter ASCT1 following an excitotoxic lesion in the mouse hippocampus. Neurochem Res. 2009 May;34(5):827-34.
rs759648	MIR1208	Micro RNA.
Nonec	NDFIP1	Nedd4 Family Interacting Protein 1, activates HECT domain-containing E3 ubiquitin-protein ligases, such as NEDD4 and ITCH, multiple downstream effects in T cells, neurons. Attenuates MPP+ toxicity in dopaminergic MES23.5 cells.		Liu K, Xu H, Xiang H, Sun P, Xie J. Protective effects of Ndfip1 on MPP(+)-induced apoptosis in MES23.5 cells and its underlying mechanisms. Exp Neurol. 2015 Nov;273:215-24.
rs17785991	SLC9A8	Solute Carrier Family 9 Member A8. Sodium-hydrogen exchanger protein.
rs2688608	C10orf55	Chromosome 10 Open Reading Frame 55. Associated with autoimmune diseases. Decreases NF-kappaB expression.
rs8042861	IQGAP1	IQ Motif Containing GTPase Activating Protein 1, interacts with components of the cytoskeleton. Pathways RET signaling, Oncogenic MAPK signaling. Upregulated in CA3 neurons following kainate treatment.	Widely expressed by RNAseq, protein highly expressed in immune cells.	Yi MH, Kim S, Zhang E, Kang JW, Park JB, Lee YH, Chung CK, Kim YM, Kim DW. IQGAP1 expression in spared CA1 neurons after an excitotoxic lesion in the mouse hippocampus. Cell Mol Neurobiol. 2013 Oct;33(7):1003-12.

## Sheet: 9)Beecham2013table1 48 genes
Gene
PLEKHG5
BCL10
DDAH1
PHGDH
FCRL1
SLAMF7
CENPO
FLJ16341
STAT4
CCR4
FOXP1
TET2
TCF7
NDFIP1
RGS14
PXT1
CARD11
JAZF1
ELMO1
IKZF1
C10orf55
AGBL2
PRDX5
CXCR5
LTBR
MIR548AN
TRAF3
CTSH
IQGAP1
RMI2
MAPK3
CDH3
WWOX
MAF
IKZF3
NPEPPS
SLC44A2
EPS15L1
SLC9A8
SLC2A4RG
TREH
CLEC16A

## Sheet: 10)Beecham2013 49known genes
Geneb	From Table 2: Results for 49 known non-MHC variants associated with multiple sclerosis at genome-wide significance
MMEL1
EVI5
VCAM1
CD58
RGS1
C1orf106
PLEK
SP140
EOMES
TIMMDC1
IQCB1
CD86
IL12A
MANBA
IL7R
ANKRD55
BACH2
AHI1
IL22RA2
TNFAIP3
TAGAP
ZC2HC1A
MIR1204
MIR1208
IL2RA
ZMIZ1
HHEX
CD6
TNFRSF1A
CD69
TSFM
PITPNM2
ZFP36L1
GALC
CLEC16A
IRF8
STAT3
VMP1
TNFSF14
TYK2
IFI30
DKKL1
CD40
CYP24A1
MAPK1
CXCR5

[truncated: 4 more sheets: 11)EBV genes  Afrasiabi2018, 12)EAE_RNAseqUPSevastou2016, 13)EAE_RNAseq_downSEvastou, 14)Comon elements ]
